# Supplementary material for: In epithelial cancers, aberrant COL17A1 promoter methylation predicts its misexpression and increased invasion
Source: Clin Epigenetics. 2016 Nov 18;8:120. doi: 10.1186/s13148-016-0290-6 (PMC5116176; doi:10.1186/s13148-016-0290-6)
Supplement: Supplementary file 2 — COL17A1 promoter methylation levels (β-values, TCGA Illumina Infinium Human Methylation 450). (XLSX 231 kb) [file 13148_2016_290_MOESM2_ESM.xlsx]

## Sheet: Additional File 2
Tangavelu PU, Krenács T, Dray E, Duijf PHG.
Additional File 2. COL17A1 promoter methylation levels (Beta values, TCGA Illumina Infinium Human Methylation 450)
Sample ID	Dataset	Normal/tumor	Beta (cg13448625)	Beta (cg13553455)	Beta (cg08509991)
TCGA-A7-A0D9-11	BRCA	Normal	0.789161	0.707122	0.702833
TCGA-A7-A0DC-11	BRCA	Normal	0.803424	0.632962	0.565226
TCGA-A7-A13E-11	BRCA	Normal	0.831421	0.610379	0.657347
TCGA-A7-A13F-11	BRCA	Normal	0.852165	0.613793	0.618592
TCGA-A7-A13G-11	BRCA	Normal	0.953343	0.614656	0.485135
TCGA-AC-A23H-11	BRCA	Normal	0.936469	0.730168	0.741352
TCGA-AC-A2FB-11	BRCA	Normal	0.887781	0.614481	0.643468
TCGA-AC-A2FF-11	BRCA	Normal	0.858277	0.614463	0.549773
TCGA-AC-A2FG-11	BRCA	Normal	0.890533	0.639564	0.558039
TCGA-AC-A2FM-11	BRCA	Normal	0.831278	0.509145	0.450863
TCGA-BH-A0AU-11	BRCA	Normal	0.830989	0.536968	0.413377
TCGA-BH-A0AZ-11	BRCA	Normal	0.791764	0.539839	0.353846
TCGA-BH-A0B2-11	BRCA	Normal	0.908878	0.690737	0.617118
TCGA-BH-A0B3-11	BRCA	Normal	0.902164	0.644679	0.526121
TCGA-BH-A0B8-11	BRCA	Normal	0.718109	0.67783	0.60515
TCGA-BH-A0BA-11	BRCA	Normal	0.866698	0.537062	0.496753
TCGA-BH-A0BC-11	BRCA	Normal	0.759498	0.537365	0.524914
TCGA-BH-A0BF-11	BRCA	Normal	0.85867	0.572632	0.596286
TCGA-BH-A0BJ-11	BRCA	Normal	0.87812	0.574294	0.497628
TCGA-BH-A0BM-11	BRCA	Normal	0.664139	0.49122	0.423843
TCGA-BH-A0BS-11	BRCA	Normal	0.823869	0.57612	0.51034
TCGA-BH-A0BT-11	BRCA	Normal	0.798548	0.509184	0.40526
TCGA-BH-A0BZ-11	BRCA	Normal	0.926086	0.599561	0.585415
TCGA-BH-A0C0-11	BRCA	Normal	0.6848	0.556816	0.460332
TCGA-BH-A0C3-11	BRCA	Normal	0.755551	0.4868	0.428764
TCGA-BH-A0DG-11	BRCA	Normal	0.86585	0.572646	0.541403
TCGA-BH-A0DH-11	BRCA	Normal	0.566247	0.538832	0.457186
TCGA-BH-A0DI-11	BRCA	Normal	0.88874	0.682813	0.358016
TCGA-BH-A0DK-11	BRCA	Normal	0.564809	0.590614	0.388214
TCGA-BH-A0DP-11	BRCA	Normal	0.801792	0.548037	0.416087
TCGA-BH-A0DQ-11	BRCA	Normal	0.86952	0.59361	0.484489
TCGA-BH-A0DV-11	BRCA	Normal	0.736807	0.436877	0.365076
TCGA-BH-A0E0-11	BRCA	Normal	0.581642	0.524605	0.535893
TCGA-BH-A0E1-11	BRCA	Normal	0.63925	0.673967	0.467825
TCGA-BH-A0H7-11	BRCA	Normal	0.665158	0.591361	0.430862
TCGA-BH-A0H9-11	BRCA	Normal	0.933549	0.725861	0.50431
TCGA-BH-A0HA-11	BRCA	Normal	0.692483	0.4184	0.358201
TCGA-BH-A0HK-11	BRCA	Normal	0.761344	0.53965	0.565326
TCGA-BH-A1EN-11	BRCA	Normal	0.942934	0.667422	0.589921
TCGA-BH-A1EO-11	BRCA	Normal	0.936362	0.629703	0.712913
TCGA-BH-A1ES-11	BRCA	Normal	0.827575	0.548442	0.449316
TCGA-BH-A1ET-11	BRCA	Normal	0.881469	0.578399	0.587195
TCGA-BH-A1EU-11	BRCA	Normal	0.795463	0.410182	0.431785
TCGA-BH-A1EV-11	BRCA	Normal	0.89197	0.567598	0.577739
TCGA-BH-A1EW-11	BRCA	Normal	0.876404	0.617812	0.500844
TCGA-BH-A1EY-11	BRCA	Normal	0.883987	0.564981	0.596547
TCGA-BH-A1F0-11	BRCA	Normal	0.882725	0.602294	0.587462
TCGA-BH-A1F2-11	BRCA	Normal	0.830526	0.536289	0.501443
TCGA-BH-A1F5-11	BRCA	Normal	0.889105	0.552731	0.512114
TCGA-BH-A1F6-11	BRCA	Normal	0.916896	0.644163	0.585916
TCGA-BH-A1F8-11	BRCA	Normal	0.866739	0.580524	0.524635
TCGA-BH-A1FB-11	BRCA	Normal	0.80418	0.481817	0.459442
TCGA-BH-A1FC-11	BRCA	Normal	0.917246	0.649662	0.671944
TCGA-BH-A1FD-11	BRCA	Normal	0.900601	0.584577	0.517312
TCGA-BH-A1FE-11	BRCA	Normal	0.761805	0.476613	0.47898
TCGA-BH-A1FG-11	BRCA	Normal	0.838167	0.482442	0.441826
TCGA-BH-A1FH-11	BRCA	Normal	0.857598	0.524274	0.594475
TCGA-BH-A1FJ-11	BRCA	Normal	0.880666	0.555886	0.540565
TCGA-BH-A1FM-11	BRCA	Normal	0.796379	0.498083	0.421425
TCGA-BH-A1FN-11	BRCA	Normal	0.813578	0.484343	0.499315
TCGA-BH-A1FR-11	BRCA	Normal	0.880814	0.523165	0.63708
TCGA-BH-A203-11	BRCA	Normal	0.881318	0.63208	0.589928
TCGA-BH-A204-11	BRCA	Normal	0.958121	0.80222	0.747563
TCGA-BH-A208-11	BRCA	Normal	0.918769	0.706096	0.688123
TCGA-BH-A209-11	BRCA	Normal	0.932924	0.821613	0.832382
TCGA-E2-A15I-11	BRCA	Normal	0.869867	0.736885	0.53124
TCGA-E2-A15K-11	BRCA	Normal	0.869711	0.587986	0.55323
TCGA-E2-A1B5-11	BRCA	Normal	0.877981	0.533699	0.633392
TCGA-E2-A1BC-11	BRCA	Normal	0.924351	0.685327	0.578875
TCGA-E2-A1IF-11	BRCA	Normal	0.798046	0.574572	0.576308
TCGA-E2-A1II-11	BRCA	Normal	0.834792	0.536142	0.548738
TCGA-E2-A1IO-11	BRCA	Normal	0.902833	0.645237	0.60712
TCGA-E2-A1L7-11	BRCA	Normal	0.756635	0.4554	0.441721
TCGA-E2-A1LB-11	BRCA	Normal	0.793968	0.56644	0.52697
TCGA-E2-A1LI-11	BRCA	Normal	0.900564	0.57127	0.614623
TCGA-E2-A1LS-11	BRCA	Normal	0.946864	0.854628	0.751048
TCGA-E9-A1N4-11	BRCA	Normal	0.894213	0.560368	0.516891
TCGA-E9-A1N5-11	BRCA	Normal	0.897186	0.577234	0.570109
TCGA-E9-A1N6-11	BRCA	Normal	0.834733	0.575851	0.629174
TCGA-E9-A1N8-11	BRCA	Normal	0.928163	0.577366	0.529537
TCGA-E9-A1NA-11	BRCA	Normal	0.828028	0.537077	0.510464
TCGA-E9-A1ND-11	BRCA	Normal	0.885482	0.603763	0.592596
TCGA-E9-A1NE-11	BRCA	Normal	0.753887	0.478661	0.416318
TCGA-E9-A1NF-11	BRCA	Normal	0.925497	0.732052	0.618632
TCGA-E9-A1NG-11	BRCA	Normal	0.932862	0.662078	0.704099
TCGA-E9-A1R7-11	BRCA	Normal	0.907139	0.624816	0.528698
TCGA-E9-A1RB-11	BRCA	Normal	0.939567	0.783277	0.762543
TCGA-E9-A1RC-11	BRCA	Normal	0.96389	0.798088	0.731474
TCGA-E9-A1RD-11	BRCA	Normal	0.92329	0.61294	0.657199
TCGA-E9-A1RF-11	BRCA	Normal	0.939368	0.824892	0.845003
TCGA-E9-A1RH-11	BRCA	Normal	0.947001	0.688273	0.63762
TCGA-E9-A1RI-11	BRCA	Normal	0.931433	0.735004	0.618627
TCGA-A1-A0SB-01	BRCA	Tumor	0.67178	0.291754	0.211238
TCGA-A1-A0SE-01	BRCA	Tumor	0.867255	0.661843	0.505893
TCGA-A1-A0SF-01	BRCA	Tumor	0.860969	0.65288	0.32886
TCGA-A1-A0SG-01	BRCA	Tumor	0.944377	0.551602	0.508705
TCGA-A1-A0SH-01	BRCA	Tumor	0.892118	0.789984	0.619991
TCGA-A1-A0SI-01	BRCA	Tumor	0.931143	0.642546	0.460653
TCGA-A1-A0SJ-01	BRCA	Tumor	0.946857	0.672276	0.783117
TCGA-A1-A0SK-01	BRCA	Tumor	0.862402	0.541504	0.342295
TCGA-A1-A0SM-01	BRCA	Tumor	0.95245	0.874805	0.819009
TCGA-A1-A0SN-01	BRCA	Tumor	0.952662	0.700342	0.591089
TCGA-A1-A0SO-01	BRCA	Tumor	0.966394	0.857492	0.81385
TCGA-A1-A0SP-01	BRCA	Tumor	0.93954	0.500237	0.608038
TCGA-A1-A0SQ-01	BRCA	Tumor	0.931227	0.421136	0.191527
TCGA-A2-A04R-01	BRCA	Tumor	0.940944	0.830633	0.582803
TCGA-A2-A0CK-01	BRCA	Tumor	0.928542	0.770776	0.574321
TCGA-A2-A0CO-01	BRCA	Tumor	0.926774	0.614256	0.408098
TCGA-A2-A0CR-01	BRCA	Tumor	0.937911	0.561264	0.630085
TCGA-A2-A0CT-01	BRCA	Tumor	0.752386	0.582246	0.883272
TCGA-A2-A0EN-01	BRCA	Tumor	0.958794	0.676893	0.787189
TCGA-A2-A0EP-01	BRCA	Tumor	0.928943	0.651403	0.832849
TCGA-A2-A0EU-01	BRCA	Tumor	0.967138	0.809669	0.620712
TCGA-A2-A0ST-01	BRCA	Tumor	0.868297	0.449614	0.783323
TCGA-A2-A0SU-01	BRCA	Tumor	0.82669	0.729095	0.607198
TCGA-A2-A0SV-01	BRCA	Tumor	0.851355	0.742911	0.707998
TCGA-A2-A0SW-01	BRCA	Tumor	0.879437	0.356002	0.415367
TCGA-A2-A0SX-01	BRCA	Tumor	0.88915	0.256233	0.539624
TCGA-A2-A0SY-01	BRCA	Tumor	0.948373	0.799339	0.525203
TCGA-A2-A0T0-01	BRCA	Tumor	0.91935	0.563575	0.660577
TCGA-A2-A0T1-01	BRCA	Tumor	0.831441	0.625484	0.649405
TCGA-A2-A0T2-01	BRCA	Tumor	0.952819	0.793591	0.878987
TCGA-A2-A0T4-01	BRCA	Tumor	0.819798	0.809687	0.60599
TCGA-A2-A0T5-01	BRCA	Tumor	0.836725	0.731853	0.338393
TCGA-A2-A0T6-01	BRCA	Tumor	0.955225	0.852442	0.788943
TCGA-A2-A0T7-01	BRCA	Tumor	0.850949	0.622913	0.493268
TCGA-A2-A0YC-01	BRCA	Tumor	0.910348	0.767948	0.650889
TCGA-A2-A0YD-01	BRCA	Tumor	0.960427	0.855893	0.597473
TCGA-A2-A0YE-01	BRCA	Tumor	0.87909	0.620829	0.719253
TCGA-A2-A0YF-01	BRCA	Tumor	0.956906	0.795387	0.552098
TCGA-A2-A0YG-01	BRCA	Tumor	0.804228	0.848797	0.617063
TCGA-A2-A0YH-01	BRCA	Tumor	0.904295	0.308684	0.504977
TCGA-A2-A0YI-01	BRCA	Tumor	0.947701	0.691137	0.752374
TCGA-A2-A0YJ-01	BRCA	Tumor	0.771132	0.394139	0.592373
TCGA-A2-A0YK-01	BRCA	Tumor	0.923287	0.739024	0.63119
TCGA-A2-A0YL-01	BRCA	Tumor	0.779013	0.568112	0.422244
TCGA-A2-A0YM-01	BRCA	Tumor	0.903807	0.382635	0.649914
TCGA-A2-A0YT-01	BRCA	Tumor	0.936316	0.509255	0.547412
TCGA-A2-A1FV-01	BRCA	Tumor	0.928644	0.74205	0.895829
TCGA-A2-A1FW-01	BRCA	Tumor	0.947751	0.531913	0.444166
TCGA-A2-A1FX-01	BRCA	Tumor	0.932734	0.713971	0.716807
TCGA-A2-A1FZ-01	BRCA	Tumor	0.932812	0.792249	0.691406
TCGA-A2-A1G0-01	BRCA	Tumor	0.927319	0.544513	0.41721
TCGA-A2-A1G1-01	BRCA	Tumor	0.943065	0.494182	0.706106
TCGA-A2-A1G4-01	BRCA	Tumor	0.933612	0.828298	0.615847
TCGA-A2-A1G6-01	BRCA	Tumor	0.715284	0.43166	0.311235
TCGA-A2-A259-01	BRCA	Tumor	0.913035	0.761195	0.820233
TCGA-A2-A25A-01	BRCA	Tumor	0.920552	0.722941	0.660384
TCGA-A2-A25B-01	BRCA	Tumor	0.929446	0.649788	0.74121
TCGA-A2-A25C-01	BRCA	Tumor	0.959518	0.866708	0.539789
TCGA-A2-A25D-01	BRCA	Tumor	0.956388	0.515184	0.408065
TCGA-A2-A25E-01	BRCA	Tumor	0.933371	0.829356	0.683284
TCGA-A2-A25F-01	BRCA	Tumor	0.93847	0.541507	0.86391
TCGA-A2-A3KC-01	BRCA	Tumor	0.924107	0.755617	0.38858
TCGA-A2-A3KD-01	BRCA	Tumor	0.910771	0.768617	0.493117
TCGA-A2-A3XS-01	BRCA	Tumor	0.948359	0.553412	0.695242
TCGA-A2-A3XT-01	BRCA	Tumor	0.943758	0.746184	0.818054
TCGA-A2-A3XU-01	BRCA	Tumor	0.955676	0.0871282	0.213926
TCGA-A2-A3XV-01	BRCA	Tumor	0.948979	0.805623	0.667131
TCGA-A2-A3XW-01	BRCA	Tumor	0.506492	0.401276	0.282078
TCGA-A2-A3XX-01	BRCA	Tumor	0.949398	0.50106	0.639193
TCGA-A2-A3XY-01	BRCA	Tumor	0.931756	0.381699	0.545429
TCGA-A2-A3XZ-01	BRCA	Tumor	0.955632	0.69264	0.733292
TCGA-A2-A3Y0-01	BRCA	Tumor	0.934944	0.380501	0.49113
TCGA-A2-A4RW-01	BRCA	Tumor	0.931715	0.771004	0.549968
TCGA-A2-A4RX-01	BRCA	Tumor	0.909636	0.400906	0.525853
TCGA-A2-A4RY-01	BRCA	Tumor	0.822324	0.599669	0.423176
TCGA-A2-A4S0-01	BRCA	Tumor	0.921959	0.706986	0.655235
TCGA-A2-A4S1-01	BRCA	Tumor	0.915686	0.606108	0.83438
TCGA-A2-A4S2-01	BRCA	Tumor	0.911109	0.780909	0.574875
TCGA-A2-A4S3-01	BRCA	Tumor	0.939939	0.580258	0.655579
TCGA-A7-A0D9-01	BRCA	Tumor	0.804448	0.848207	0.381297
TCGA-A7-A0DC-01	BRCA	Tumor	0.929749	0.726821	0.729518
TCGA-A7-A13D-01	BRCA	Tumor	0.884234	0.358361	0.5241
TCGA-A7-A13E-01	BRCA	Tumor	0.866134	0.167291	0.155664
TCGA-A7-A13F-01	BRCA	Tumor	0.877859	0.881599	0.211314
TCGA-A7-A13G-01	BRCA	Tumor	0.955976	0.899074	0.784203
TCGA-A7-A13H-01	BRCA	Tumor	0.921095	0.630809	0.453036
TCGA-A7-A26E-01	BRCA	Tumor	0.940577	0.897889	0.513164
TCGA-A7-A26F-01	BRCA	Tumor	0.953507	0.59753	0.728173
TCGA-A7-A26G-01	BRCA	Tumor	0.950033	0.511135	0.661025
TCGA-A7-A26H-01	BRCA	Tumor	0.942308	0.77261	0.522798
TCGA-A7-A26I-01	BRCA	Tumor	0.943764	0.812805	0.888688
TCGA-A7-A26J-01	BRCA	Tumor	0.924291	0.687298	0.7486
TCGA-A7-A2KD-01	BRCA	Tumor	0.944876	0.593305	0.50679
TCGA-A7-A3IY-01	BRCA	Tumor	0.651122	0.380353	0.447676
TCGA-A7-A3IZ-01	BRCA	Tumor	0.935407	0.399606	0.257352
TCGA-A7-A3J0-01	BRCA	Tumor	0.898307	0.882648	0.646609
TCGA-A7-A3J1-01	BRCA	Tumor	0.920992	0.791612	0.882475
TCGA-A7-A3RF-01	BRCA	Tumor	0.946752	0.557621	0.62614
TCGA-A7-A425-01	BRCA	Tumor	0.913591	0.719591	0.424338
TCGA-A7-A426-01	BRCA	Tumor	0.898289	0.670732	0.570346
TCGA-A7-A4SA-01	BRCA	Tumor	0.852364	0.66785	0.684839
TCGA-A7-A4SB-01	BRCA	Tumor	0.891147	0.875958	0.500205
TCGA-A7-A4SC-01	BRCA	Tumor	0.931232	0.691742	0.681127
TCGA-A7-A4SD-01	BRCA	Tumor	0.85879	0.359323	0.49549
TCGA-A7-A4SE-01	BRCA	Tumor	0.885244	0.592519	0.522864
TCGA-A7-A4SF-01	BRCA	Tumor	0.856869	0.505147	0.597188
TCGA-A7-A5ZV-01	BRCA	Tumor	0.961635	0.335944	0.333728
TCGA-A7-A5ZW-01	BRCA	Tumor	0.858839	0.711251	0.524157
TCGA-A7-A5ZX-01	BRCA	Tumor	0.791632	0.682963	0.541568
TCGA-A7-A6VV-01	BRCA	Tumor	0.944308	0.357446	0.432192
TCGA-A7-A6VW-01	BRCA	Tumor	0.936869	0.649019	0.609779
TCGA-A7-A6VX-01	BRCA	Tumor	0.941306	0.917054	0.465362
TCGA-A7-A6VY-01	BRCA	Tumor	0.894105	0.351103	0.5033
TCGA-A8-A075-01	BRCA	Tumor	0.921777	0.426946	0.448466
TCGA-A8-A08O-01	BRCA	Tumor	0.85237	0.461118	0.684563
TCGA-A8-A0A6-01	BRCA	Tumor	0.911698	0.701119	0.339444
TCGA-A8-A0AD-01	BRCA	Tumor	0.515124	0.524486	0.413382
TCGA-AC-A23C-01	BRCA	Tumor	0.92904	0.706782	0.61677
TCGA-AC-A23E-01	BRCA	Tumor	0.935727	0.820434	0.564977
TCGA-AC-A23G-01	BRCA	Tumor	0.923811	0.591025	0.65193
TCGA-AC-A23H-01	BRCA	Tumor	0.928767	0.947962	0.517953
TCGA-AC-A2B8-01	BRCA	Tumor	0.906217	0.724941	0.559869
TCGA-AC-A2BK-01	BRCA	Tumor	0.953236	0.402503	0.730326
TCGA-AC-A2BM-01	BRCA	Tumor	0.946002	0.788279	0.826406
TCGA-AC-A2FB-01	BRCA	Tumor	0.929566	0.570274	0.603104
TCGA-AC-A2FE-01	BRCA	Tumor	0.946594	0.671099	0.604697
TCGA-AC-A2FF-01	BRCA	Tumor	0.927282	0.60906	0.664547
TCGA-AC-A2FG-01	BRCA	Tumor	0.916188	0.764883	0.553661
TCGA-AC-A2FK-01	BRCA	Tumor	0.873466	0.558489	0.538148
TCGA-AC-A2FM-01	BRCA	Tumor	0.943629	0.83237	0.322773
TCGA-AC-A2FO-01	BRCA	Tumor	0.937668	0.626645	0.712055
TCGA-AC-A2QH-01	BRCA	Tumor	0.929892	0.158162	0.297916
TCGA-AC-A2QI-01	BRCA	Tumor	0.745371	0.366265	0.394603
TCGA-AC-A2QJ-01	BRCA	Tumor	0.881336	0.322917	0.730142
TCGA-AC-A3BB-01	BRCA	Tumor	0.935653	0.669132	0.659255
TCGA-AC-A3EH-01	BRCA	Tumor	0.934279	0.720034	0.546241
TCGA-AC-A3HN-01	BRCA	Tumor	0.938532	0.682647	0.848629
TCGA-AC-A3OD-01	BRCA	Tumor	0.961921	0.715092	0.764813
TCGA-AC-A3QP-01	BRCA	Tumor	0.916115	0.750818	0.641617
TCGA-AC-A3QQ-01	BRCA	Tumor	0.923733	0.65465	0.651787
TCGA-AC-A3TM-01	BRCA	Tumor	0.92167	0.747134	0.474773
TCGA-AC-A3TN-01	BRCA	Tumor	0.944435	0.896257	0.499632
TCGA-AC-A3W5-01	BRCA	Tumor	0.950978	0.780513	0.522433
TCGA-AC-A3W6-01	BRCA	Tumor	0.942291	0.638655	0.578102
TCGA-AC-A3W7-01	BRCA	Tumor	0.924892	0.751632	0.448372
TCGA-AC-A3YI-01	BRCA	Tumor	0.883347	0.704464	0.726774
TCGA-AC-A3YJ-01	BRCA	Tumor	0.94433	0.811995	0.778089
TCGA-AC-A5EH-01	BRCA	Tumor	0.949515	0.783334	0.681832
TCGA-AC-A5XS-01	BRCA	Tumor	0.946464	0.659604	0.643416
TCGA-AC-A5XU-01	BRCA	Tumor	0.947361	0.752875	0.714779
TCGA-AC-A62V-01	BRCA	Tumor	0.529787	0.297719	0.509828
TCGA-AC-A62X-01	BRCA	Tumor	0.934218	0.858876	0.747327
TCGA-AC-A62Y-01	BRCA	Tumor	0.936556	0.771792	0.349704
TCGA-AC-A6IV-01	BRCA	Tumor	0.92297	0.721888	0.703985
TCGA-AC-A6IW-01	BRCA	Tumor	0.928642	0.616097	0.795971
TCGA-AC-A6IX-01	BRCA	Tumor	0.929413	0.655948	0.632149
TCGA-AC-A6NO-01	BRCA	Tumor	0.922057	0.859442	0.501076
TCGA-AC-A7VB-01	BRCA	Tumor	0.951629	0.884632	0.880941
TCGA-AC-A7VC-01	BRCA	Tumor	0.90899	0.238985	0.67159
TCGA-AC-A8OP-01	BRCA	Tumor	0.928115	0.602882	0.853112
TCGA-AN-A0XL-01	BRCA	Tumor	0.716731	0.727918	0.410988
TCGA-AN-A0XN-01	BRCA	Tumor	0.93008	0.837224	0.830421
TCGA-AN-A0XO-01	BRCA	Tumor	0.894321	0.688237	0.381301
TCGA-AN-A0XP-01	BRCA	Tumor	0.869826	0.855384	0.50796
TCGA-AN-A0XR-01	BRCA	Tumor	0.694985	0.911374	0.609712
TCGA-AN-A0XS-01	BRCA	Tumor	0.930019	0.745178	0.619862
TCGA-AN-A0XT-01	BRCA	Tumor	0.879467	0.657575	0.126338
TCGA-AN-A0XU-01	BRCA	Tumor	0.878061	0.680714	0.81112
TCGA-AN-A0XV-01	BRCA	Tumor	0.915641	0.796198	0.696958
TCGA-AN-A0XW-01	BRCA	Tumor	0.792289	0.786411	0.670949
TCGA-AO-A03L-01	BRCA	Tumor	0.941448	0.655504	0.398248
TCGA-AO-A03M-01	BRCA	Tumor	0.917081	0.659408	0.619095
TCGA-AO-A03N-01	BRCA	Tumor	0.693638	0.858563	0.546082
TCGA-AO-A03U-01	BRCA	Tumor	0.73897	0.532927	0.634202
TCGA-AO-A0JA-01	BRCA	Tumor	0.939412	0.786267	0.523646
TCGA-AO-A0JB-01	BRCA	Tumor	0.815535	0.228994	0.21688
TCGA-AO-A0JC-01	BRCA	Tumor	0.687957	0.524675	0.787577
TCGA-AO-A0JD-01	BRCA	Tumor	0.877448	0.532011	0.808785
TCGA-AO-A0JE-01	BRCA	Tumor	0.950506	0.651785	0.64024
TCGA-AO-A0JF-01	BRCA	Tumor	0.702623	0.796485	0.672666
TCGA-AO-A0JG-01	BRCA	Tumor	0.92504	0.763791	0.499903
TCGA-AO-A0JI-01	BRCA	Tumor	0.815237	0.879456	0.920024
TCGA-AO-A0JJ-01	BRCA	Tumor	0.781874	0.804616	0.677896
TCGA-AO-A0JL-01	BRCA	Tumor	0.924092	0.640227	0.525037
TCGA-AO-A0JM-01	BRCA	Tumor	0.937252	0.824196	0.381091
TCGA-AO-A124-01	BRCA	Tumor	0.866092	0.248291	0.308025
TCGA-AO-A125-01	BRCA	Tumor	0.949398	0.931959	0.917267
TCGA-AO-A126-01	BRCA	Tumor	0.947876	0.913481	0.874812
TCGA-AO-A128-01	BRCA	Tumor	0.741397	0.648083	0.767482
TCGA-AO-A129-01	BRCA	Tumor	0.818468	0.599605	0.653404
TCGA-AO-A12B-01	BRCA	Tumor	0.95027	0.905303	0.911166
TCGA-AO-A12C-01	BRCA	Tumor	0.84536	0.895976	0.83492
TCGA-AO-A12E-01	BRCA	Tumor	0.923817	0.733124	0.354504
TCGA-AO-A12G-01	BRCA	Tumor	0.947033	0.804731	0.518679
TCGA-AO-A1KO-01	BRCA	Tumor	0.822391	0.596695	0.452612
TCGA-AO-A1KP-01	BRCA	Tumor	0.944538	0.90116	0.535064
TCGA-AO-A1KQ-01	BRCA	Tumor	0.955706	0.56075	0.554415
TCGA-AO-A1KR-01	BRCA	Tumor	0.943392	0.675275	0.808506
TCGA-AO-A1KS-01	BRCA	Tumor	0.937629	0.796521	0.824986
TCGA-AO-A1KT-01	BRCA	Tumor	0.900871	0.626595	0.641242
TCGA-AQ-A04H-01	BRCA	Tumor	0.911762	0.636505	0.888474
TCGA-AQ-A04L-01	BRCA	Tumor	0.817034	0.587444	0.29594
TCGA-AQ-A0Y5-01	BRCA	Tumor	0.926854	0.789561	0.371852
TCGA-AQ-A1H2-01	BRCA	Tumor	0.954673	0.575647	0.609988
TCGA-AQ-A1H3-01	BRCA	Tumor	0.933045	0.753551	0.807911
TCGA-AQ-A54N-01	BRCA	Tumor	0.939728	0.884935	0.947134
TCGA-AQ-A54O-01	BRCA	Tumor	0.937252	0.888989	0.868031
TCGA-AQ-A7U7-01	BRCA	Tumor	0.947115	0.55073	0.720255
TCGA-AR-A0TP-01	BRCA	Tumor	0.786736	0.723544	0.60861
TCGA-AR-A0TQ-01	BRCA	Tumor	0.955125	0.713038	0.744142
TCGA-AR-A0TR-01	BRCA	Tumor	0.907171	0.634085	0.849736
TCGA-AR-A0TT-01	BRCA	Tumor	0.86312	0.508599	0.614552
TCGA-AR-A0TU-01	BRCA	Tumor	0.944074	0.340555	0.717332
TCGA-AR-A0TV-01	BRCA	Tumor	0.71607	0.812133	0.86969
TCGA-AR-A0TW-01	BRCA	Tumor	0.847893	0.529433	0.639479
TCGA-AR-A0TX-01	BRCA	Tumor	0.878964	0.687305	0.717028
TCGA-AR-A0TZ-01	BRCA	Tumor	0.954163	0.903365	0.800621
TCGA-AR-A0U0-01	BRCA	Tumor	0.920764	0.396676	0.558957
TCGA-AR-A0U2-01	BRCA	Tumor	0.910334	0.562666	0.424619
TCGA-AR-A0U3-01	BRCA	Tumor	0.890337	0.854908	0.772976
TCGA-AR-A0U4-01	BRCA	Tumor	0.932021	0.688473	0.802873
TCGA-AR-A1AI-01	BRCA	Tumor	0.92942	0.534031	0.675528
TCGA-AR-A1AJ-01	BRCA	Tumor	0.890264	0.574302	0.823389
TCGA-AR-A1AK-01	BRCA	Tumor	0.918497	0.676715	0.66438
TCGA-AR-A1AL-01	BRCA	Tumor	0.867417	0.667647	0.586034
TCGA-AR-A1AM-01	BRCA	Tumor	0.869439	0.476995	0.502468
TCGA-AR-A1AN-01	BRCA	Tumor	0.934787	0.82202	0.633452
TCGA-AR-A1AO-01	BRCA	Tumor	0.916264	0.579318	0.774315
TCGA-AR-A1AP-01	BRCA	Tumor	0.936735	0.865937	0.908115
TCGA-AR-A1AQ-01	BRCA	Tumor	0.869361	0.421116	0.794787
TCGA-AR-A1AR-01	BRCA	Tumor	0.913969	0.471166	0.767265
TCGA-AR-A1AS-01	BRCA	Tumor	0.909824	0.896374	0.71259
TCGA-AR-A1AT-01	BRCA	Tumor	0.916694	0.764536	0.805674
TCGA-AR-A1AU-01	BRCA	Tumor	0.905184	0.665393	0.454219
TCGA-AR-A1AV-01	BRCA	Tumor	0.908636	0.853639	0.294951
TCGA-AR-A1AW-01	BRCA	Tumor	0.945625	0.664834	0.866524
TCGA-AR-A1AX-01	BRCA	Tumor	0.851421	0.566865	0.627534
TCGA-AR-A1AY-01	BRCA	Tumor	0.946148	0.719153	0.791444
TCGA-AR-A24H-01	BRCA	Tumor	0.938795	0.635676	0.394921
TCGA-AR-A24K-01	BRCA	Tumor	0.945293	0.467151	0.432655
TCGA-AR-A24L-01	BRCA	Tumor	0.922105	0.832816	0.670006
TCGA-AR-A24M-01	BRCA	Tumor	0.91696	0.896699	0.398858
TCGA-AR-A24N-01	BRCA	Tumor	0.967701	0.891638	0.912197
TCGA-AR-A24O-01	BRCA	Tumor	0.943749	0.625492	0.434304
TCGA-AR-A24P-01	BRCA	Tumor	0.946599	0.848995	0.636808
TCGA-AR-A24Q-01	BRCA	Tumor	0.910694	0.591799	0.659617
TCGA-AR-A24R-01	BRCA	Tumor	0.937777	0.899118	0.866992
TCGA-AR-A24S-01	BRCA	Tumor	0.94396	0.393713	0.458252
TCGA-AR-A24T-01	BRCA	Tumor	0.910419	0.743331	0.58577
TCGA-AR-A24U-01	BRCA	Tumor	0.917213	0.557262	0.761258
TCGA-AR-A24V-01	BRCA	Tumor	0.818458	0.363226	0.455532
TCGA-AR-A24W-01	BRCA	Tumor	0.88741	0.71183	0.508279
TCGA-AR-A24X-01	BRCA	Tumor	0.952661	0.79068	0.706626
TCGA-AR-A24Z-01	BRCA	Tumor	0.93679	0.810091	0.850003
TCGA-AR-A250-01	BRCA	Tumor	0.94511	0.755323	0.438703
TCGA-AR-A251-01	BRCA	Tumor	0.924393	0.645108	0.631044
TCGA-AR-A252-01	BRCA	Tumor	0.935227	0.53072	0.798459
TCGA-AR-A254-01	BRCA	Tumor	0.916724	0.817271	0.746435
TCGA-AR-A255-01	BRCA	Tumor	0.954133	0.705599	0.7127
TCGA-AR-A256-01	BRCA	Tumor	0.954994	0.166918	0.453347
TCGA-AR-A2LE-01	BRCA	Tumor	0.965784	0.846263	0.63716
TCGA-AR-A2LH-01	BRCA	Tumor	0.936658	0.536368	0.632534
TCGA-AR-A2LJ-01	BRCA	Tumor	0.911849	0.673449	0.579971
TCGA-AR-A2LK-01	BRCA	Tumor	0.960375	0.630404	0.547017
TCGA-AR-A2LL-01	BRCA	Tumor	0.959423	0.803376	0.819378
TCGA-AR-A2LM-01	BRCA	Tumor	0.933298	0.73928	0.417053
TCGA-AR-A2LN-01	BRCA	Tumor	0.923423	0.709816	0.768428
TCGA-AR-A2LO-01	BRCA	Tumor	0.825735	0.539805	0.527713
TCGA-AR-A2LQ-01	BRCA	Tumor	0.851573	0.614613	0.510065
TCGA-AR-A2LR-01	BRCA	Tumor	0.9372	0.476017	0.328251
TCGA-AR-A5QN-01	BRCA	Tumor	0.935114	0.726597	0.427343
TCGA-AR-A5QP-01	BRCA	Tumor	0.876545	0.656955	0.584541
TCGA-AR-A5QQ-01	BRCA	Tumor	0.708693	0.426672	0.710481
TCGA-B6-A0I1-01	BRCA	Tumor	0.944865	0.284471	0.415308
TCGA-B6-A0IK-01	BRCA	Tumor	0.61287	0.693452	0.571471
TCGA-B6-A0RE-01	BRCA	Tumor	0.933054	0.583644	0.681209
TCGA-B6-A0RG-01	BRCA	Tumor	0.913852	0.738256	0.319499
TCGA-B6-A0RI-01	BRCA	Tumor	0.935415	0.603549	0.413844
TCGA-B6-A0RL-01	BRCA	Tumor	0.833821	0.633364	0.655928
TCGA-B6-A0RM-01	BRCA	Tumor	0.959958	0.694254	0.599502
TCGA-B6-A0RN-01	BRCA	Tumor	0.946913	0.878099	0.691793
TCGA-B6-A0RO-01	BRCA	Tumor	0.862836	0.774542	0.441518
TCGA-B6-A0RP-01	BRCA	Tumor	0.925736	0.799449	0.503314
TCGA-B6-A0RS-01	BRCA	Tumor	0.906218	0.583419	0.50551
TCGA-B6-A0RT-01	BRCA	Tumor	0.885019	0.629991	0.760713
TCGA-B6-A0RU-01	BRCA	Tumor	0.922374	0.522488	0.470172
TCGA-B6-A0RV-01	BRCA	Tumor	0.921179	0.717826	0.705574
TCGA-B6-A0WT-01	BRCA	Tumor	0.867765	0.774628	0.453301
TCGA-B6-A0WV-01	BRCA	Tumor	0.820116	0.879709	0.547301
TCGA-B6-A0WW-01	BRCA	Tumor	0.943184	0.877926	0.765292
TCGA-B6-A0WX-01	BRCA	Tumor	0.910454	0.667405	0.626425
TCGA-B6-A0WY-01	BRCA	Tumor	0.883563	0.647574	0.401333
TCGA-B6-A0WZ-01	BRCA	Tumor	0.889692	0.859972	0.646751
TCGA-B6-A0X1-01	BRCA	Tumor	0.876416	0.649862	0.777516
TCGA-B6-A0X4-01	BRCA	Tumor	0.94251	0.87563	0.635182
TCGA-B6-A0X5-01	BRCA	Tumor	0.151826	0.0851162	0.0929761
TCGA-B6-A0X7-01	BRCA	Tumor	0.781063	0.845105	0.668772
TCGA-B6-A1KC-01	BRCA	Tumor	0.959069	0.826584	0.826137
TCGA-B6-A1KF-01	BRCA	Tumor	0.939916	0.208386	0.215918
TCGA-B6-A1KI-01	BRCA	Tumor	0.941058	0.720965	0.425306
TCGA-B6-A1KN-01	BRCA	Tumor	0.944851	0.665552	0.406236
TCGA-B6-A2IU-01	BRCA	Tumor	0.957504	0.779821	0.690186
TCGA-B6-A3ZX-01	BRCA	Tumor	0.933412	0.638379	0.849187
TCGA-B6-A400-01	BRCA	Tumor	0.942119	0.370957	0.48518
TCGA-B6-A401-01	BRCA	Tumor	0.944719	0.79269	0.818319
TCGA-B6-A402-01	BRCA	Tumor	0.952149	0.69488	0.718122
TCGA-B6-A408-01	BRCA	Tumor	0.954077	0.658554	0.585035
TCGA-B6-A409-01	BRCA	Tumor	0.88626	0.561771	0.564984
TCGA-B6-A40B-01	BRCA	Tumor	0.952851	0.775306	0.64819
TCGA-B6-A40C-01	BRCA	Tumor	0.911036	0.793819	0.714251
TCGA-BH-A0AU-01	BRCA	Tumor	0.902839	0.769702	0.627803
TCGA-BH-A0AW-01	BRCA	Tumor	0.844484	0.735475	0.484226
TCGA-BH-A0AZ-01	BRCA	Tumor	0.91016	0.694173	0.448479
TCGA-BH-A0B2-01	BRCA	Tumor	0.726525	0.705561	0.601225
TCGA-BH-A0B3-01	BRCA	Tumor	0.945759	0.522592	0.736205
TCGA-BH-A0B5-01	BRCA	Tumor	0.9513	0.79229	0.508978
TCGA-BH-A0B6-01	BRCA	Tumor	0.940031	0.704574	0.645286
TCGA-BH-A0B8-01	BRCA	Tumor	0.85039	0.846617	0.705228
TCGA-BH-A0B9-01	BRCA	Tumor	0.952376	0.660596	0.837527
TCGA-BH-A0BA-01	BRCA	Tumor	0.863714	0.725454	0.380446
TCGA-BH-A0BC-01	BRCA	Tumor	0.941683	0.503391	0.703713
TCGA-BH-A0BF-01	BRCA	Tumor	0.945093	0.645855	0.761041
TCGA-BH-A0BJ-01	BRCA	Tumor	0.915099	0.581004	0.599129
TCGA-BH-A0BM-01	BRCA	Tumor	0.658153	0.806374	0.375535
TCGA-BH-A0BS-01	BRCA	Tumor	0.929969	0.76527	0.823745
TCGA-BH-A0BT-01	BRCA	Tumor	0.929134	0.842623	0.675124
TCGA-BH-A0BZ-01	BRCA	Tumor	0.776331	0.689214	0.795938
TCGA-BH-A0C0-01	BRCA	Tumor	0.771541	0.590676	0.583386
TCGA-BH-A0C3-01	BRCA	Tumor	0.867619	0.681724	0.814484
TCGA-BH-A0DD-01	BRCA	Tumor	0.910917	0.851245	0.752216
TCGA-BH-A0DG-01	BRCA	Tumor	0.930702	0.756063	0.505167
TCGA-BH-A0DH-01	BRCA	Tumor	0.7498	0.527622	0.252241
TCGA-BH-A0DI-01	BRCA	Tumor	0.93881	0.656906	0.573698
TCGA-BH-A0DK-01	BRCA	Tumor	0.839439	0.724042	0.37771
TCGA-BH-A0DP-01	BRCA	Tumor	0.923909	0.754833	0.378247
TCGA-BH-A0DQ-01	BRCA	Tumor	0.93966	0.59921	0.370318
TCGA-BH-A0DS-01	BRCA	Tumor	0.961336	0.88849	0.748153
TCGA-BH-A0DV-01	BRCA	Tumor	0.908495	0.715346	0.535895
TCGA-BH-A0E0-01	BRCA	Tumor	0.81843	0.563771	0.49851
TCGA-BH-A0E1-01	BRCA	Tumor	0.838256	0.822622	0.177302
TCGA-BH-A0E2-01	BRCA	Tumor	0.930059	0.826798	0.743438
TCGA-BH-A0GY-01	BRCA	Tumor	0.71635	0.740256	0.492573
TCGA-BH-A0GZ-01	BRCA	Tumor	0.958354	0.870515	0.511561
TCGA-BH-A0H0-01	BRCA	Tumor	0.942996	0.867071	0.88638
TCGA-BH-A0H3-01	BRCA	Tumor	0.879178	0.718584	0.633356
TCGA-BH-A0H6-01	BRCA	Tumor	0.963622	0.889014	0.512647
TCGA-BH-A0H7-01	BRCA	Tumor	0.74297	0.688212	0.403022
TCGA-BH-A0H9-01	BRCA	Tumor	0.940637	0.620489	0.459254
TCGA-BH-A0HA-01	BRCA	Tumor	0.915711	0.815339	0.73799
TCGA-BH-A0HB-01	BRCA	Tumor	0.849678	0.735469	0.718865
TCGA-BH-A0HF-01	BRCA	Tumor	0.824601	0.816641	0.639694
TCGA-BH-A0HI-01	BRCA	Tumor	0.857604	0.850016	0.607842
TCGA-BH-A0HK-01	BRCA	Tumor	0.85064	0.818144	0.220233
TCGA-BH-A0HN-01	BRCA	Tumor	0.846112	0.922367	0.494953
TCGA-BH-A0HP-01	BRCA	Tumor	0.801369	0.657396	0.402998
TCGA-BH-A0HX-01	BRCA	Tumor	0.941543	0.737847	0.720256
TCGA-BH-A0HY-01	BRCA	Tumor	0.685259	0.821735	0.800101
TCGA-BH-A0RX-01	BRCA	Tumor	0.93412	0.523264	0.717852
TCGA-BH-A0W3-01	BRCA	Tumor	0.886065	0.777437	0.712817
TCGA-BH-A0W4-01	BRCA	Tumor	0.91142	0.74044	0.321497
TCGA-BH-A0W5-01	BRCA	Tumor	0.86372	0.634194	0.626762
TCGA-BH-A0WA-01	BRCA	Tumor	0.804878	0.541311	0.43249
TCGA-BH-A18V-01	BRCA	Tumor	0.941662	0.662216	0.737646
TCGA-BH-A1EN-01	BRCA	Tumor	0.963904	0.562138	0.0960945
TCGA-BH-A1EO-01	BRCA	Tumor	0.929632	0.846827	0.683915
TCGA-BH-A1ES-01	BRCA	Tumor	0.939328	0.819139	0.67187
TCGA-BH-A1ET-01	BRCA	Tumor	0.907062	0.742475	0.354989
TCGA-BH-A1EU-01	BRCA	Tumor	0.88366	0.652192	0.869615
TCGA-BH-A1EV-01	BRCA	Tumor	0.932973	0.871489	0.857948
TCGA-BH-A1EW-01	BRCA	Tumor	0.91333	0.768841	0.686241
TCGA-BH-A1EX-01	BRCA	Tumor	0.948386	0.775095	0.374683
TCGA-BH-A1EY-01	BRCA	Tumor	0.942344	0.768573	0.707111
TCGA-BH-A1F0-01	BRCA	Tumor	0.929085	0.436722	0.753509
TCGA-BH-A1F2-01	BRCA	Tumor	0.922452	0.793271	0.433746
TCGA-BH-A1F5-01	BRCA	Tumor	0.933431	0.840637	0.703573
TCGA-BH-A1F6-01	BRCA	Tumor	0.944459	0.661669	0.801467
TCGA-BH-A1F8-01	BRCA	Tumor	0.953642	0.709151	0.47207
TCGA-BH-A1FB-01	BRCA	Tumor	0.912558	0.653908	0.579129
TCGA-BH-A1FC-01	BRCA	Tumor	0.9014	0.670944	0.868015
TCGA-BH-A1FD-01	BRCA	Tumor	0.950719	0.843432	0.791025
TCGA-BH-A1FE-01	BRCA	Tumor	0.930706	0.793778	0.859072
TCGA-BH-A1FG-01	BRCA	Tumor	0.955194	0.793128	0.627784
TCGA-BH-A1FH-01	BRCA	Tumor	0.814532	0.542262	0.46557
TCGA-BH-A1FJ-01	BRCA	Tumor	0.956394	0.673311	0.493145
TCGA-BH-A1FL-01	BRCA	Tumor	0.947237	0.802344	0.356054
TCGA-BH-A1FM-01	BRCA	Tumor	0.913698	0.755825	0.680877
TCGA-BH-A1FN-01	BRCA	Tumor	0.951947	0.512856	0.470788
TCGA-BH-A1FR-01	BRCA	Tumor	0.94134	0.424083	0.676901
TCGA-BH-A1FU-01	BRCA	Tumor	0.914548	0.523305	0.625835
TCGA-BH-A201-01	BRCA	Tumor	0.892967	0.699526	0.386968
TCGA-BH-A202-01	BRCA	Tumor	0.933776	0.707699	0.856118
TCGA-BH-A203-01	BRCA	Tumor	0.956069	0.759969	0.699454
TCGA-BH-A204-01	BRCA	Tumor	0.936963	0.702772	0.797025
TCGA-BH-A208-01	BRCA	Tumor	0.921373	0.479694	0.600491
TCGA-BH-A209-01	BRCA	Tumor	0.9643	0.770827	0.887282
TCGA-BH-A28O-01	BRCA	Tumor	0.796474	0.505123	0.457053
TCGA-BH-A28Q-01	BRCA	Tumor	0.937062	0.88603	0.506639
TCGA-BH-A2L8-01	BRCA	Tumor	0.937889	0.660864	0.766794
TCGA-BH-A42T-01	BRCA	Tumor	0.948323	0.806187	0.7114
TCGA-BH-A42U-01	BRCA	Tumor	0.818917	0.485976	0.532577
TCGA-BH-A42V-01	BRCA	Tumor	0.864255	0.632412	0.567253
TCGA-BH-A6R8-01	BRCA	Tumor	0.944981	0.868575	0.765217
TCGA-BH-A6R9-01	BRCA	Tumor	0.940224	0.579198	0.71951
TCGA-BH-A8FY-01	BRCA	Tumor	0.933813	0.6563	0.561985
TCGA-BH-A8FZ-01	BRCA	Tumor	0.895793	0.633741	0.535662
TCGA-BH-A8G0-01	BRCA	Tumor	0.8564	0.612807	0.691557
TCGA-C8-A1HE-01	BRCA	Tumor	0.924984	0.819309	0.467727
TCGA-C8-A1HF-01	BRCA	Tumor	0.946523	0.769315	0.736122
TCGA-C8-A1HG-01	BRCA	Tumor	0.901099	0.387582	0.728788
TCGA-C8-A1HI-01	BRCA	Tumor	0.864848	0.700923	0.354154
TCGA-C8-A1HJ-01	BRCA	Tumor	0.604491	0.214913	0.245321
TCGA-C8-A1HK-01	BRCA	Tumor	0.94533	0.686173	0.186377
TCGA-C8-A1HL-01	BRCA	Tumor	0.942199	0.831609	0.446834
TCGA-C8-A1HM-01	BRCA	Tumor	0.900724	0.622335	0.713937
TCGA-C8-A1HN-01	BRCA	Tumor	0.931573	0.406916	0.788446
TCGA-C8-A1HO-01	BRCA	Tumor	0.923895	0.841599	0.704196
TCGA-C8-A26V-01	BRCA	Tumor	0.931382	0.781264	0.616878
TCGA-C8-A26W-01	BRCA	Tumor	0.93085	0.593476	0.680176
TCGA-C8-A26X-01	BRCA	Tumor	0.932778	0.657085	0.554915
TCGA-C8-A26Y-01	BRCA	Tumor	0.963445	0.787868	0.800536
TCGA-C8-A26Z-01	BRCA	Tumor	0.953345	0.784612	0.316424
TCGA-C8-A273-01	BRCA	Tumor	0.933961	0.833454	0.917651
TCGA-C8-A274-01	BRCA	Tumor	0.959199	0.891628	0.739005
TCGA-C8-A275-01	BRCA	Tumor	0.949931	0.682776	0.510031
TCGA-C8-A278-01	BRCA	Tumor	0.946595	0.69941	0.729603
TCGA-C8-A27A-01	BRCA	Tumor	0.917402	0.791514	0.79533
TCGA-C8-A27B-01	BRCA	Tumor	0.959082	0.694681	0.600852
TCGA-C8-A3M7-01	BRCA	Tumor	0.934719	0.678071	0.476125
TCGA-C8-A3M8-01	BRCA	Tumor	0.947862	0.776695	0.569015
TCGA-C8-A8HP-01	BRCA	Tumor	0.925661	0.515608	0.599286
TCGA-C8-A8HQ-01	BRCA	Tumor	0.912854	0.640002	0.548425
TCGA-C8-A8HR-01	BRCA	Tumor	0.914907	0.569425	0.587045
TCGA-D8-A1J8-01	BRCA	Tumor	0.944271	0.733854	0.51912
TCGA-D8-A1J9-01	BRCA	Tumor	0.952396	0.741335	0.35805
TCGA-D8-A1JA-01	BRCA	Tumor	0.940799	0.539438	0.20178
TCGA-D8-A1JB-01	BRCA	Tumor	0.858994	0.474246	0.410445
TCGA-D8-A1JC-01	BRCA	Tumor	0.931053	0.75817	0.603204
TCGA-D8-A1JD-01	BRCA	Tumor	0.953299	0.701894	0.666168
TCGA-D8-A1JE-01	BRCA	Tumor	0.947126	0.682893	0.510009
TCGA-D8-A1JF-01	BRCA	Tumor	0.939125	0.668206	0.675879
TCGA-D8-A1JG-01	BRCA	Tumor	0.91496	0.539483	0.497395
TCGA-D8-A1JH-01	BRCA	Tumor	0.898402	0.718444	0.483517
TCGA-D8-A1JI-01	BRCA	Tumor	0.936369	0.83112	0.611817
TCGA-D8-A1JJ-01	BRCA	Tumor	0.958438	0.769871	0.473035
TCGA-D8-A1JK-01	BRCA	Tumor	0.929777	0.477752	0.716416
TCGA-D8-A1JL-01	BRCA	Tumor	0.918044	0.495891	0.600269
TCGA-D8-A1JM-01	BRCA	Tumor	0.945444	0.786458	0.260233
TCGA-D8-A1JN-01	BRCA	Tumor	0.952955	0.829447	0.271884
TCGA-D8-A1JP-01	BRCA	Tumor	0.942288	0.700589	0.537064
TCGA-D8-A1JS-01	BRCA	Tumor	0.953854	0.875642	0.579338
TCGA-D8-A1JT-01	BRCA	Tumor	0.949323	0.659797	0.560067
TCGA-D8-A1JU-01	BRCA	Tumor	0.936921	0.750438	0.528993
TCGA-D8-A1X5-01	BRCA	Tumor	0.944621	0.820184	0.837707
TCGA-D8-A1X6-01	BRCA	Tumor	0.953302	0.46496	0.424725
TCGA-D8-A1X7-01	BRCA	Tumor	0.918554	0.647279	0.260604
TCGA-D8-A1X8-01	BRCA	Tumor	0.916167	0.711571	0.577775
TCGA-D8-A1X9-01	BRCA	Tumor	0.951438	0.810379	0.506986
TCGA-D8-A1XA-01	BRCA	Tumor	0.947759	0.787847	0.274526
TCGA-D8-A1XB-01	BRCA	Tumor	0.936072	0.80612	0.587001
TCGA-D8-A1XC-01	BRCA	Tumor	0.954344	0.451237	0.58585
TCGA-D8-A1XD-01	BRCA	Tumor	0.906281	0.714998	0.51954
TCGA-D8-A1XF-01	BRCA	Tumor	0.948646	0.896551	0.882985
TCGA-D8-A1XG-01	BRCA	Tumor	0.924189	0.236369	0.185592
TCGA-D8-A1XJ-01	BRCA	Tumor	0.963786	0.852551	0.850411
TCGA-D8-A1XK-01	BRCA	Tumor	0.952668	0.669527	0.755842
TCGA-D8-A1XL-01	BRCA	Tumor	0.938946	0.77108	0.800697
TCGA-D8-A1XM-01	BRCA	Tumor	0.939542	0.631312	0.748034
TCGA-D8-A1XO-01	BRCA	Tumor	0.95459	0.792085	0.749434
TCGA-D8-A1XQ-01	BRCA	Tumor	0.930542	0.740217	0.727245
TCGA-D8-A1XR-01	BRCA	Tumor	0.916399	0.803549	0.145138
TCGA-D8-A1XS-01	BRCA	Tumor	0.935287	0.624214	0.635949
TCGA-D8-A1XT-01	BRCA	Tumor	0.948136	0.75677	0.725689
TCGA-D8-A1XU-01	BRCA	Tumor	0.945029	0.845992	0.843565
TCGA-D8-A1XV-01	BRCA	Tumor	0.936573	0.851667	0.624675
TCGA-D8-A1XW-01	BRCA	Tumor	0.961054	0.258084	0.474044
TCGA-D8-A1XY-01	BRCA	Tumor	0.926515	0.57137	0.455146
TCGA-D8-A1XZ-01	BRCA	Tumor	0.937971	0.353828	0.356479
TCGA-D8-A1Y0-01	BRCA	Tumor	0.929287	0.733161	0.489655
TCGA-D8-A1Y1-01	BRCA	Tumor	0.933945	0.566601	0.440677
TCGA-D8-A1Y2-01	BRCA	Tumor	0.929075	0.646895	0.633937
TCGA-D8-A1Y3-01	BRCA	Tumor	0.967576	0.78752	0.542317
TCGA-D8-A27E-01	BRCA	Tumor	0.938584	0.66362	0.716312
TCGA-D8-A27F-01	BRCA	Tumor	0.95379	0.31252	0.415461
TCGA-D8-A27G-01	BRCA	Tumor	0.952431	0.779894	0.675513
TCGA-D8-A27H-01	BRCA	Tumor	0.936013	0.377724	0.412576
TCGA-D8-A27I-01	BRCA	Tumor	0.912393	0.617294	0.61205
TCGA-D8-A27K-01	BRCA	Tumor	0.937539	0.749136	0.730065
TCGA-D8-A27L-01	BRCA	Tumor	0.945865	0.700104	0.623394
TCGA-D8-A27M-01	BRCA	Tumor	0.900428	0.388675	0.58049
TCGA-D8-A27N-01	BRCA	Tumor	0.959033	0.847219	0.524029
TCGA-D8-A27P-01	BRCA	Tumor	0.902606	0.726397	0.463643
TCGA-D8-A27R-01	BRCA	Tumor	0.9294	0.661604	0.743339
TCGA-D8-A27T-01	BRCA	Tumor	0.961943	0.747722	0.731505
TCGA-D8-A27V-01	BRCA	Tumor	0.924014	0.701281	0.432397
TCGA-D8-A27W-01	BRCA	Tumor	0.936263	0.683563	0.546349
TCGA-D8-A3Z5-01	BRCA	Tumor	0.905437	0.669218	0.444339
TCGA-D8-A3Z6-01	BRCA	Tumor	0.944926	0.827642	0.486511
TCGA-D8-A4Z1-01	BRCA	Tumor	0.877086	0.574855	0.484444
TCGA-D8-A73U-01	BRCA	Tumor	0.921351	0.56499	0.561225
TCGA-D8-A73W-01	BRCA	Tumor	0.944574	0.53027	0.360042
TCGA-D8-A73X-01	BRCA	Tumor	0.680166	0.908558	0.430354
TCGA-E2-A105-01	BRCA	Tumor	0.779332	0.887238	0.37372
TCGA-E2-A106-01	BRCA	Tumor	0.692574	0.806506	0.506432
TCGA-E2-A107-01	BRCA	Tumor	0.832066	0.796995	0.572755
TCGA-E2-A108-01	BRCA	Tumor	0.794615	0.59435	0.758427
TCGA-E2-A109-01	BRCA	Tumor	0.823753	0.676525	0.615036
TCGA-E2-A10B-01	BRCA	Tumor	0.892791	0.871798	0.720271
TCGA-E2-A10C-01	BRCA	Tumor	0.630276	0.750933	0.5397
TCGA-E2-A10E-01	BRCA	Tumor	0.941582	0.858958	0.690446
TCGA-E2-A10F-01	BRCA	Tumor	0.94143	0.852642	0.803161
TCGA-E2-A14N-01	BRCA	Tumor	0.925324	0.633499	0.779161
TCGA-E2-A14U-01	BRCA	Tumor	0.86056	0.617439	0.569307
TCGA-E2-A15I-01	BRCA	Tumor	0.940407	0.628901	0.512563
TCGA-E2-A15J-01	BRCA	Tumor	0.918833	0.93015	0.729878
TCGA-E2-A15K-01	BRCA	Tumor	0.917281	0.675262	0.248314
TCGA-E2-A1AZ-01	BRCA	Tumor	0.936425	0.677084	0.893366
TCGA-E2-A1B0-01	BRCA	Tumor	0.872882	0.350728	0.482222
TCGA-E2-A1B1-01	BRCA	Tumor	0.917195	0.61051	0.510389
TCGA-E2-A1B4-01	BRCA	Tumor	0.928303	0.886058	0.609317
TCGA-E2-A1B5-01	BRCA	Tumor	0.934866	0.697111	0.874718
TCGA-E2-A1B6-01	BRCA	Tumor	0.886559	0.457581	0.795338
TCGA-E2-A1BC-01	BRCA	Tumor	0.926069	0.736159	0.518377
TCGA-E2-A1BD-01	BRCA	Tumor	0.897573	0.831996	0.487319
TCGA-E2-A1IE-01	BRCA	Tumor	0.930171	0.82312	0.645703
TCGA-E2-A1IF-01	BRCA	Tumor	0.87407	0.67029	0.479471
TCGA-E2-A1IG-01	BRCA	Tumor	0.941228	0.791621	0.399328
TCGA-E2-A1IH-01	BRCA	Tumor	0.948101	0.720638	0.424185
TCGA-E2-A1II-01	BRCA	Tumor	0.923356	0.614182	0.660729
TCGA-E2-A1IJ-01	BRCA	Tumor	0.938327	0.724203	0.574184
TCGA-E2-A1IK-01	BRCA	Tumor	0.876916	0.511825	0.487039
TCGA-E2-A1IL-01	BRCA	Tumor	0.956581	0.80959	0.733865
TCGA-E2-A1IN-01	BRCA	Tumor	0.949581	0.663242	0.450542
TCGA-E2-A1IO-01	BRCA	Tumor	0.92673	0.687279	0.592943
TCGA-E2-A1IP-01	BRCA	Tumor	0.952292	0.41401	0.661256
TCGA-E2-A1IU-01	BRCA	Tumor	0.941999	0.681073	0.459089
TCGA-E2-A1L6-01	BRCA	Tumor	0.88639	0.736855	0.298985
TCGA-E2-A1L7-01	BRCA	Tumor	0.950425	0.783506	0.694992
TCGA-E2-A1L8-01	BRCA	Tumor	0.953794	0.724056	0.787733
TCGA-E2-A1L9-01	BRCA	Tumor	0.952139	0.837736	0.635606
TCGA-E2-A1LA-01	BRCA	Tumor	0.912448	0.68202	0.586886
TCGA-E2-A1LB-01	BRCA	Tumor	0.945286	0.779517	0.715281
TCGA-E2-A1LE-01	BRCA	Tumor	0.959109	0.685146	0.519567
TCGA-E2-A1LG-01	BRCA	Tumor	0.942482	0.188198	0.206564
TCGA-E2-A1LH-01	BRCA	Tumor	0.935726	0.627017	0.784811
TCGA-E2-A1LI-01	BRCA	Tumor	0.93391	0.474503	0.717905
TCGA-E2-A1LK-01	BRCA	Tumor	0.953954	0.471409	0.382776
TCGA-E2-A1LL-01	BRCA	Tumor	0.454265	0.286229	0.352662
TCGA-E2-A1LS-01	BRCA	Tumor	0.920966	0.881936	0.360876
TCGA-E2-A2P5-01	BRCA	Tumor	0.95734	0.813082	0.563466
TCGA-E2-A2P6-01	BRCA	Tumor	0.96075	0.814061	0.209274
TCGA-E2-A3DX-01	BRCA	Tumor	0.937501	0.678357	0.6756
TCGA-E2-A56Z-01	BRCA	Tumor	0.946136	0.493352	0.641652
TCGA-E2-A570-01	BRCA	Tumor	0.951814	0.862579	0.731366
TCGA-E2-A572-01	BRCA	Tumor	0.944191	0.744986	0.721127
TCGA-E2-A573-01	BRCA	Tumor	0.947193	0.656985	0.841062
TCGA-E2-A574-01	BRCA	Tumor	0.944813	0.327393	0.475703
TCGA-E2-A576-01	BRCA	Tumor	0.872169	0.784235	0.808991
TCGA-E9-A1N3-01	BRCA	Tumor	0.959281	0.836086	0.91818
TCGA-E9-A1N4-01	BRCA	Tumor	0.927629	0.489253	0.550735
TCGA-E9-A1N5-01	BRCA	Tumor	0.949084	0.766851	0.596633
TCGA-E9-A1N6-01	BRCA	Tumor	0.961094	0.777919	0.701614
TCGA-E9-A1N8-01	BRCA	Tumor	0.946573	0.578543	0.547954
TCGA-E9-A1N9-01	BRCA	Tumor	0.948182	0.773138	0.485546
TCGA-E9-A1NA-01	BRCA	Tumor	0.965975	0.837734	0.696437
TCGA-E9-A1NC-01	BRCA	Tumor	0.939788	0.411575	0.591067
TCGA-E9-A1ND-01	BRCA	Tumor	0.94894	0.660391	0.83463
TCGA-E9-A1NE-01	BRCA	Tumor	0.899032	0.561183	0.748705
TCGA-E9-A1NF-01	BRCA	Tumor	0.9452	0.844897	0.533065
TCGA-E9-A1NG-01	BRCA	Tumor	0.939752	0.66068	0.554074
TCGA-E9-A1NH-01	BRCA	Tumor	0.957786	0.807533	0.608661
TCGA-E9-A1NI-01	BRCA	Tumor	0.939721	0.916975	0.809754
TCGA-E9-A1QZ-01	BRCA	Tumor	0.951682	0.604169	0.683937
TCGA-E9-A1R0-01	BRCA	Tumor	0.906702	0.686902	0.727828
TCGA-E9-A1R2-01	BRCA	Tumor	0.944383	0.77436	0.6376
TCGA-E9-A1R3-01	BRCA	Tumor	0.903213	0.633298	0.576167
TCGA-E9-A1R4-01	BRCA	Tumor	0.940282	0.395182	0.514942
TCGA-E9-A1R5-01	BRCA	Tumor	0.946367	0.817505	0.549595
TCGA-E9-A1R6-01	BRCA	Tumor	0.951646	0.673916	0.69825
TCGA-E9-A1R7-01	BRCA	Tumor	0.924658	0.7065	0.68459
TCGA-E9-A1RA-01	BRCA	Tumor	0.956662	0.748444	0.548973
TCGA-E9-A1RB-01	BRCA	Tumor	0.946841	0.661505	0.609576
TCGA-E9-A1RC-01	BRCA	Tumor	0.953381	0.898499	0.927728
TCGA-E9-A1RD-01	BRCA	Tumor	0.965401	0.906377	0.762466
TCGA-E9-A1RE-01	BRCA	Tumor	0.943476	0.755275	0.583562
TCGA-E9-A1RF-01	BRCA	Tumor	0.954658	0.894525	0.834354
TCGA-E9-A1RG-01	BRCA	Tumor	0.948453	0.67076	0.620875
TCGA-E9-A1RH-01	BRCA	Tumor	0.86292	0.539189	0.727471
TCGA-E9-A1RI-01	BRCA	Tumor	0.950548	0.818447	0.730693
TCGA-E9-A226-01	BRCA	Tumor	0.951172	0.928231	0.870507
TCGA-E9-A227-01	BRCA	Tumor	0.930419	0.6538	0.593456
TCGA-E9-A228-01	BRCA	Tumor	0.959363	0.817879	0.945017
TCGA-E9-A229-01	BRCA	Tumor	0.93135	0.754263	0.777119
TCGA-E9-A22A-01	BRCA	Tumor	0.962455	0.841947	0.91378
TCGA-E9-A22B-01	BRCA	Tumor	0.944873	0.856353	0.809756
TCGA-E9-A22D-01	BRCA	Tumor	0.952053	0.777331	0.874257
TCGA-E9-A22E-01	BRCA	Tumor	0.947989	0.872401	0.739178
TCGA-E9-A22G-01	BRCA	Tumor	0.961911	0.591492	0.414498
TCGA-E9-A22H-01	BRCA	Tumor	0.953711	0.76429	0.57443
TCGA-E9-A243-01	BRCA	Tumor	0.932313	0.594523	0.739125
TCGA-E9-A244-01	BRCA	Tumor	0.945463	0.491697	0.704793
TCGA-E9-A245-01	BRCA	Tumor	0.955291	0.817149	0.489044
TCGA-E9-A247-01	BRCA	Tumor	0.950955	0.831193	0.905892
TCGA-E9-A248-01	BRCA	Tumor	0.949602	0.44219	0.556569
TCGA-E9-A249-01	BRCA	Tumor	0.950348	0.848036	0.833182
TCGA-E9-A24A-01	BRCA	Tumor	0.967385	0.518117	0.684539
TCGA-E9-A295-01	BRCA	Tumor	0.913279	0.762379	0.666757
TCGA-E9-A2JS-01	BRCA	Tumor	0.956488	0.746056	0.550832
TCGA-E9-A2JT-01	BRCA	Tumor	0.93967	0.523742	0.774143
TCGA-E9-A3HO-01	BRCA	Tumor	0.917572	0.85836	0.554555
TCGA-E9-A3Q9-01	BRCA	Tumor	0.936037	0.490409	0.288301
TCGA-E9-A3QA-01	BRCA	Tumor	0.943368	0.523892	0.743946
TCGA-E9-A3X8-01	BRCA	Tumor	0.948076	0.702889	0.668172
TCGA-E9-A54X-01	BRCA	Tumor	0.929046	0.682173	0.740268
TCGA-E9-A54Y-01	BRCA	Tumor	0.890745	0.190662	0.529
TCGA-E9-A5UO-01	BRCA	Tumor	0.948055	0.832888	0.892849
TCGA-E9-A5UP-01	BRCA	Tumor	0.948145	0.908543	0.883702
TCGA-E9-A6HE-01	BRCA	Tumor	0.933097	0.898139	0.84827
TCGA-EW-A1IW-01	BRCA	Tumor	0.945792	0.742512	0.677931
TCGA-EW-A1IX-01	BRCA	Tumor	0.940116	0.755466	0.569443
TCGA-EW-A1IY-01	BRCA	Tumor	0.939305	0.633726	0.660021
TCGA-EW-A1IZ-01	BRCA	Tumor	0.941301	0.545757	0.733354
TCGA-EW-A1J1-01	BRCA	Tumor	0.961039	0.783608	0.484307
TCGA-EW-A1J2-01	BRCA	Tumor	0.927469	0.67531	0.539067
TCGA-EW-A1J3-01	BRCA	Tumor	0.957549	0.824945	0.421141
TCGA-EW-A1J5-01	BRCA	Tumor	0.946713	0.79021	0.476152
TCGA-EW-A1J6-01	BRCA	Tumor	0.956227	0.691857	0.682072
TCGA-EW-A1OV-01	BRCA	Tumor	0.944539	0.568579	0.36254
TCGA-EW-A1OW-01	BRCA	Tumor	0.944714	0.286796	0.452223
TCGA-EW-A1OX-01	BRCA	Tumor	0.94556	0.863167	0.880877
TCGA-EW-A1OY-01	BRCA	Tumor	0.908927	0.421573	0.530654
TCGA-EW-A1OZ-01	BRCA	Tumor	0.943543	0.823347	0.486094
TCGA-EW-A1P0-01	BRCA	Tumor	0.952642	0.543447	0.902302
TCGA-EW-A1P1-01	BRCA	Tumor	0.936548	0.601345	0.564561
TCGA-EW-A1P3-01	BRCA	Tumor	0.927376	0.741333	0.648502
TCGA-EW-A1P4-01	BRCA	Tumor	0.949958	0.39181	0.57056
TCGA-EW-A1P5-01	BRCA	Tumor	0.944856	0.508745	0.490236
TCGA-EW-A1P6-01	BRCA	Tumor	0.915687	0.702107	0.601375
TCGA-EW-A1P7-01	BRCA	Tumor	0.919164	0.368122	0.637694
TCGA-EW-A1P8-01	BRCA	Tumor	0.955431	0.646529	0.776309
TCGA-EW-A1PA-01	BRCA	Tumor	0.937742	0.690933	0.550722
TCGA-EW-A1PB-01	BRCA	Tumor	0.951304	0.662083	0.822362
TCGA-EW-A1PC-01	BRCA	Tumor	0.932464	0.737782	0.609194
TCGA-EW-A1PD-01	BRCA	Tumor	0.952511	0.734644	0.606605
TCGA-EW-A1PE-01	BRCA	Tumor	0.944541	0.731955	0.41253
TCGA-EW-A1PF-01	BRCA	Tumor	0.922084	0.721138	0.479722
TCGA-EW-A1PG-01	BRCA	Tumor	0.84604	0.561688	0.517147
TCGA-EW-A1PH-01	BRCA	Tumor	0.938401	0.261723	0.272074
TCGA-EW-A2FR-01	BRCA	Tumor	0.93484	0.710354	0.550392
TCGA-EW-A2FS-01	BRCA	Tumor	0.919426	0.611985	0.65948
TCGA-EW-A2FV-01	BRCA	Tumor	0.926782	0.623733	0.623455
TCGA-EW-A2FW-01	BRCA	Tumor	0.944918	0.863364	0.563259
TCGA-EW-A3E8-01	BRCA	Tumor	0.943395	0.67104	0.677507
TCGA-EW-A3U0-01	BRCA	Tumor	0.941234	0.317085	0.482272
TCGA-EW-A423-01	BRCA	Tumor	0.939107	0.780538	0.263732
TCGA-EW-A424-01	BRCA	Tumor	0.927784	0.728139	0.613448
TCGA-EW-A6S9-01	BRCA	Tumor	0.926088	0.699942	0.518557
TCGA-EW-A6SA-01	BRCA	Tumor	0.947824	0.744051	0.84212
TCGA-EW-A6SB-01	BRCA	Tumor	0.626908	0.296654	0.553244
TCGA-EW-A6SC-01	BRCA	Tumor	0.902357	0.729955	0.70065
TCGA-EW-A6SD-01	BRCA	Tumor	0.926239	0.814608	0.602223
TCGA-GI-A2C8-01	BRCA	Tumor	0.961098	0.45946	0.904454
TCGA-GI-A2C9-01	BRCA	Tumor	0.944667	0.606593	0.608131
TCGA-GM-A2D9-01	BRCA	Tumor	0.951578	0.800123	0.591511
TCGA-GM-A2DA-01	BRCA	Tumor	0.935164	0.662601	0.502231
TCGA-GM-A2DB-01	BRCA	Tumor	0.952049	0.576501	0.699346
TCGA-GM-A2DC-01	BRCA	Tumor	0.948263	0.814165	0.826594
TCGA-GM-A2DD-01	BRCA	Tumor	0.960133	0.687409	0.785049
TCGA-GM-A2DF-01	BRCA	Tumor	0.901877	0.387751	0.663069
TCGA-GM-A2DH-01	BRCA	Tumor	0.939387	0.684502	0.606987
TCGA-GM-A2DI-01	BRCA	Tumor	0.951935	0.567167	0.711295
TCGA-GM-A2DK-01	BRCA	Tumor	0.94395	0.731836	0.688308
TCGA-GM-A2DL-01	BRCA	Tumor	0.95065	0.718858	0.461969
TCGA-GM-A2DM-01	BRCA	Tumor	0.955253	0.729144	0.692098
TCGA-GM-A2DN-01	BRCA	Tumor	0.896534	0.576404	0.701325
TCGA-GM-A2DO-01	BRCA	Tumor	0.947515	0.603087	0.729802
TCGA-GM-A3NW-01	BRCA	Tumor	0.907935	0.268549	0.200224
TCGA-GM-A3NY-01	BRCA	Tumor	0.919384	0.776706	0.507805
TCGA-GM-A3XG-01	BRCA	Tumor	0.789078	0.467817	0.342809
TCGA-GM-A3XL-01	BRCA	Tumor	0.930461	0.677056	0.714667
TCGA-GM-A3XN-01	BRCA	Tumor	0.941469	0.769071	0.703171
TCGA-GM-A4E0-01	BRCA	Tumor	0.936065	0.705775	0.655914
TCGA-GM-A5PV-01	BRCA	Tumor	0.928799	0.716766	0.529615
TCGA-GM-A5PX-01	BRCA	Tumor	0.934091	0.721427	0.61283
TCGA-HN-A2NL-01	BRCA	Tumor	0.961748	0.586117	0.597262
TCGA-JL-A3YW-01	BRCA	Tumor	0.954278	0.758918	0.864317
TCGA-JL-A3YX-01	BRCA	Tumor	0.910863	0.631785	0.481685
TCGA-LD-A66U-01	BRCA	Tumor	0.894521	0.704048	0.477206
TCGA-LD-A74U-01	BRCA	Tumor	0.893465	0.648814	0.456396
TCGA-LD-A7W5-01	BRCA	Tumor	0.928901	0.642594	0.656533
TCGA-LD-A7W6-01	BRCA	Tumor	0.898541	0.586981	0.349925
TCGA-LL-A440-01	BRCA	Tumor	0.934844	0.635394	0.68826
TCGA-LL-A441-01	BRCA	Tumor	0.934561	0.624075	0.734038
TCGA-LL-A442-01	BRCA	Tumor	0.908818	0.439437	0.305773
TCGA-LL-A50Y-01	BRCA	Tumor	0.948691	0.762074	0.874341
TCGA-LL-A5YL-01	BRCA	Tumor	0.918626	0.886751	0.628684
TCGA-LL-A5YM-01	BRCA	Tumor	0.946749	0.80592	0.346244
TCGA-LL-A5YN-01	BRCA	Tumor	0.936121	0.646497	0.757477
TCGA-LL-A5YO-01	BRCA	Tumor	0.935571	0.596998	0.79358
TCGA-LL-A5YP-01	BRCA	Tumor	0.952802	0.479704	0.520428
TCGA-LL-A6FP-01	BRCA	Tumor	0.927202	0.572892	0.482297
TCGA-LL-A6FQ-01	BRCA	Tumor	0.928594	0.658351	0.417677
TCGA-LL-A6FR-01	BRCA	Tumor	0.944024	0.34132	0.393478
TCGA-LL-A73Y-01	BRCA	Tumor	0.954138	0.555213	0.521326
TCGA-LL-A73Z-01	BRCA	Tumor	0.433645	0.501234	0.461448
TCGA-LL-A740-01	BRCA	Tumor	0.926612	0.811781	0.654159
TCGA-LL-A7SZ-01	BRCA	Tumor	0.904291	0.607307	0.54495
TCGA-LL-A7T0-01	BRCA	Tumor	0.952552	0.719234	0.640523
TCGA-LL-A8F5-01	BRCA	Tumor	0.928339	0.643474	0.570126
TCGA-LQ-A4E4-01	BRCA	Tumor	0.930785	0.909389	0.417057
TCGA-MS-A51U-01	BRCA	Tumor	0.898524	0.641428	0.476293
TCGA-OL-A5RU-01	BRCA	Tumor	0.923784	0.633171	0.735418
TCGA-OL-A5RV-01	BRCA	Tumor	0.824589	0.618962	0.496455
TCGA-OL-A5RW-01	BRCA	Tumor	0.935751	0.333888	0.393627
TCGA-OL-A5RX-01	BRCA	Tumor	0.873391	0.609201	0.424919
TCGA-OL-A5RY-01	BRCA	Tumor	0.941997	0.557698	0.724965
TCGA-OL-A5RZ-01	BRCA	Tumor	0.940849	0.745474	0.391495
TCGA-OL-A5S0-01	BRCA	Tumor	0.948082	0.526391	0.693241
TCGA-OL-A66H-01	BRCA	Tumor	0.951093	0.653836	0.878455
TCGA-OL-A66I-01	BRCA	Tumor	0.947704	0.572365	0.700152
TCGA-OL-A66J-01	BRCA	Tumor	0.939549	0.634457	0.360018
TCGA-OL-A66K-01	BRCA	Tumor	0.894401	0.840203	0.740574
TCGA-OL-A66L-01	BRCA	Tumor	0.927797	0.76771	0.776559
TCGA-OL-A66N-01	BRCA	Tumor	0.727475	0.796563	0.705837
TCGA-OL-A66O-01	BRCA	Tumor	0.93773	0.877782	0.722084
TCGA-OL-A66P-01	BRCA	Tumor	0.892454	0.563776	0.683202
TCGA-OL-A6VO-01	BRCA	Tumor	0.890243	0.197458	0.315265
TCGA-OL-A6VR-01	BRCA	Tumor	0.897055	0.743902	0.518121
TCGA-PL-A8LZ-01	BRCA	Tumor	0.940875	0.457946	0.736517
TCGA-S3-A6ZF-01	BRCA	Tumor	0.934447	0.725742	0.494289
TCGA-S3-A6ZG-01	BRCA	Tumor	0.940221	0.813295	0.480464
TCGA-S3-A6ZH-01	BRCA	Tumor	0.932373	0.518866	0.154449
TCGA-V7-A7HQ-01	BRCA	Tumor	0.952529	0.766186	0.497639
TCGA-W8-A86G-01	BRCA	Tumor	0.880169	0.768299	0.549316
TCGA-XX-A899-01	BRCA	Tumor	0.941574	0.683196	0.682246
TCGA-XX-A89A-01	BRCA	Tumor	0.91364	0.389312	0.443458
TCGA-FU-A3EO-11	CESC	Normal	0.93864	0.797867	0.815611
TCGA-HM-A3JJ-11	CESC	Normal	0.934634	0.666385	0.757432
TCGA-MY-A5BF-11	CESC	Normal	0.958836	0.704315	0.730198
TCGA-BI-A0VR-01	CESC	Tumor	0.886288	0.238511	0.361658
TCGA-BI-A0VS-01	CESC	Tumor	0.342421	0.185984	0.319783
TCGA-BI-A20A-01	CESC	Tumor	0.839861	0.314845	0.441415
TCGA-C5-A0TN-01	CESC	Tumor	0.234351	0.180694	0.269961
TCGA-C5-A1BE-01	CESC	Tumor	0.821188	0.277595	0.408378
TCGA-C5-A1BF-01	CESC	Tumor	0.874201	0.323359	0.530487
TCGA-C5-A1BI-01	CESC	Tumor	0.875374	0.405158	0.613452
TCGA-C5-A1BJ-01	CESC	Tumor	0.905356	0.412132	0.626455
TCGA-C5-A1BK-01	CESC	Tumor	0.9244	0.322059	0.581003
TCGA-C5-A1BL-01	CESC	Tumor	0.913429	0.226023	0.494021
TCGA-C5-A1BM-01	CESC	Tumor	0.941121	0.392185	0.57361
TCGA-C5-A1BN-01	CESC	Tumor	0.335239	0.18941	0.216366
TCGA-C5-A1BQ-01	CESC	Tumor	0.883593	0.257889	0.499253
TCGA-C5-A1M5-01	CESC	Tumor	0.847736	0.129099	0.264175
TCGA-C5-A1M6-01	CESC	Tumor	0.79418	0.468998	0.421346
TCGA-C5-A1M7-01	CESC	Tumor	0.788208	0.40722	0.602702
TCGA-C5-A1M8-01	CESC	Tumor	0.942864	0.103009	0.191052
TCGA-C5-A1M9-01	CESC	Tumor	0.956007	0.372993	0.176396
TCGA-C5-A1ME-01	CESC	Tumor	0.564715	0.211346	0.13861
TCGA-C5-A1MF-01	CESC	Tumor	0.854777	0.195831	0.279452
TCGA-C5-A1MH-01	CESC	Tumor	0.710834	0.367156	0.617904
TCGA-C5-A1MI-01	CESC	Tumor	0.925195	0.670034	0.45336
TCGA-C5-A1MJ-01	CESC	Tumor	0.901199	0.352842	0.324483
TCGA-C5-A1MK-01	CESC	Tumor	0.9221	0.36586	0.509368
TCGA-C5-A1ML-01	CESC	Tumor	0.890156	0.152302	0.17748
TCGA-C5-A1MN-01	CESC	Tumor	0.288141	0.199332	0.212025
TCGA-C5-A1MP-01	CESC	Tumor	0.936931	0.326623	0.492814
TCGA-C5-A1MQ-01	CESC	Tumor	0.949066	0.68932	0.615957
TCGA-C5-A2LS-01	CESC	Tumor	0.880886	0.387554	0.338087
TCGA-C5-A2LT-01	CESC	Tumor	0.817961	0.349126	0.483562
TCGA-C5-A2LV-01	CESC	Tumor	0.330287	0.1826	0.32141
TCGA-C5-A2LX-01	CESC	Tumor	0.609668	0.235286	0.435213
TCGA-C5-A2LY-01	CESC	Tumor	0.949609	0.285503	0.449618
TCGA-C5-A2LZ-01	CESC	Tumor	0.940334	0.17181	0.230087
TCGA-C5-A2M1-01	CESC	Tumor	0.947888	0.616349	0.454328
TCGA-C5-A2M2-01	CESC	Tumor	0.946389	0.264511	0.217991
TCGA-C5-A3HD-01	CESC	Tumor	0.103437	0.065718	0.103433
TCGA-C5-A3HE-01	CESC	Tumor	0.71471	0.391155	0.524045
TCGA-C5-A3HF-01	CESC	Tumor	0.659678	0.349322	0.45554
TCGA-C5-A3HL-01	CESC	Tumor	0.719888	0.323951	0.450649
TCGA-C5-A7CG-01	CESC	Tumor	0.682467	0.229388	0.425142
TCGA-C5-A7CH-01	CESC	Tumor	0.225783	0.162194	0.208917
TCGA-C5-A7CJ-01	CESC	Tumor	0.528401	0.316684	0.47447
TCGA-C5-A7CK-01	CESC	Tumor	0.447162	0.34875	0.402188
TCGA-C5-A7CL-01	CESC	Tumor	0.898985	0.364453	0.510418
TCGA-C5-A7CM-01	CESC	Tumor	0.924817	0.46226	0.35881
TCGA-C5-A7CO-01	CESC	Tumor	0.919192	0.231316	0.336679
TCGA-C5-A7UC-01	CESC	Tumor	0.38361	0.198746	0.19995
TCGA-C5-A7UE-01	CESC	Tumor	0.81645	0.176776	0.274267
TCGA-C5-A7UH-01	CESC	Tumor	0.619913	0.173425	0.218437
TCGA-C5-A7UI-01	CESC	Tumor	0.907708	0.214432	0.415605
TCGA-C5-A7X3-01	CESC	Tumor	0.699036	0.301605	0.462322
TCGA-C5-A7X5-01	CESC	Tumor	0.195654	0.0777638	0.131779
TCGA-C5-A7X8-01	CESC	Tumor	0.825301	0.273049	0.300882
TCGA-DG-A2KH-01	CESC	Tumor	0.939474	0.131848	0.203968
TCGA-DG-A2KJ-01	CESC	Tumor	0.959156	0.441446	0.427719
TCGA-DG-A2KK-01	CESC	Tumor	0.928044	0.645731	0.373117
TCGA-DG-A2KL-01	CESC	Tumor	0.641658	0.337267	0.416424
TCGA-DG-A2KM-01	CESC	Tumor	0.937082	0.415043	0.708536
TCGA-DR-A0ZL-01	CESC	Tumor	0.937103	0.37685	0.522832
TCGA-DR-A0ZM-01	CESC	Tumor	0.737443	0.305684	0.464365
TCGA-DS-A0VK-01	CESC	Tumor	0.892359	0.32937	0.505037
TCGA-DS-A0VL-01	CESC	Tumor	0.880171	0.130565	0.215911
TCGA-DS-A0VM-01	CESC	Tumor	0.380777	0.206738	0.255555
TCGA-DS-A0VN-01	CESC	Tumor	0.496877	0.317918	0.408048
TCGA-DS-A1O9-01	CESC	Tumor	0.878904	0.317387	0.545973
TCGA-DS-A1OA-01	CESC	Tumor	0.92202	0.225031	0.299191
TCGA-DS-A1OB-01	CESC	Tumor	0.920911	0.293209	0.391469
TCGA-DS-A1OC-01	CESC	Tumor	0.851818	0.236273	0.399636
TCGA-DS-A1OD-01	CESC	Tumor	0.60969	0.324774	0.463168
TCGA-DS-A3LQ-01	CESC	Tumor	0.907407	0.144046	0.232483
TCGA-DS-A5RQ-01	CESC	Tumor	0.812386	0.189905	0.284364
TCGA-DS-A7WF-01	CESC	Tumor	0.944051	0.653161	0.344022
TCGA-DS-A7WH-01	CESC	Tumor	0.950364	0.404666	0.383248
TCGA-DS-A7WI-01	CESC	Tumor	0.803743	0.0931255	0.151109
TCGA-EA-A1QS-01	CESC	Tumor	0.846042	0.567396	0.600091
TCGA-EA-A1QT-01	CESC	Tumor	0.838794	0.141759	0.20252
TCGA-EA-A3HQ-01	CESC	Tumor	0.927106	0.113268	0.21112
TCGA-EA-A3HR-01	CESC	Tumor	0.696476	0.177747	0.141764
TCGA-EA-A3HS-01	CESC	Tumor	0.931394	0.126353	0.129166
TCGA-EA-A3HT-01	CESC	Tumor	0.938224	0.371434	0.446283
TCGA-EA-A3HU-01	CESC	Tumor	0.938452	0.454885	0.705193
TCGA-EA-A3QD-01	CESC	Tumor	0.954662	0.361349	0.570702
TCGA-EA-A3QE-01	CESC	Tumor	0.788412	0.29876	0.530157
TCGA-EA-A3Y4-01	CESC	Tumor	0.527813	0.254806	0.34113
TCGA-EA-A410-01	CESC	Tumor	0.939423	0.311835	0.492026
TCGA-EA-A411-01	CESC	Tumor	0.935806	0.289912	0.373521
TCGA-EA-A439-01	CESC	Tumor	0.833756	0.584108	0.41671
TCGA-EA-A43B-01	CESC	Tumor	0.751774	0.274701	0.40485
TCGA-EA-A44S-01	CESC	Tumor	0.926359	0.205712	0.269126
TCGA-EA-A4BA-01	CESC	Tumor	0.951387	0.694125	0.617854
TCGA-EA-A50E-01	CESC	Tumor	0.954408	0.373835	0.476547
TCGA-EA-A556-01	CESC	Tumor	0.925249	0.668194	0.443605
TCGA-EA-A5FO-01	CESC	Tumor	0.376542	0.0693605	0.0678616
TCGA-EA-A5O9-01	CESC	Tumor	0.823472	0.0815599	0.176422
TCGA-EA-A5ZD-01	CESC	Tumor	0.827875	0.3778	0.632105
TCGA-EA-A5ZE-01	CESC	Tumor	0.942646	0.214588	0.252332
TCGA-EA-A5ZF-01	CESC	Tumor	0.877011	0.339349	0.208563
TCGA-EA-A6QX-01	CESC	Tumor	0.931916	0.13691	0.168791
TCGA-EA-A78R-01	CESC	Tumor	0.784941	0.399244	0.580511
TCGA-EK-A2GZ-01	CESC	Tumor	0.915503	0.41192	0.598052
TCGA-EK-A2H0-01	CESC	Tumor	0.448064	0.192131	0.268501
TCGA-EK-A2H1-01	CESC	Tumor	0.695705	0.428344	0.620301
TCGA-EK-A2IP-01	CESC	Tumor	0.599904	0.23153	0.31168
TCGA-EK-A2IR-01	CESC	Tumor	0.302268	0.151563	0.137079
TCGA-EK-A2PG-01	CESC	Tumor	0.899389	0.0539826	0.131988
TCGA-EK-A2PI-01	CESC	Tumor	0.384806	0.229477	0.272098
TCGA-EK-A2PK-01	CESC	Tumor	0.939674	0.361005	0.401207
TCGA-EK-A2PL-01	CESC	Tumor	0.330486	0.162813	0.248482
TCGA-EK-A2PM-01	CESC	Tumor	0.575099	0.261264	0.328822
TCGA-EK-A2R7-01	CESC	Tumor	0.704642	0.225246	0.295316
TCGA-EK-A2R8-01	CESC	Tumor	0.946649	0.433658	0.506801
TCGA-EK-A2R9-01	CESC	Tumor	0.913524	0.209831	0.254628
TCGA-EK-A2RA-01	CESC	Tumor	0.936072	0.1908	0.270414
TCGA-EK-A2RB-01	CESC	Tumor	0.960134	0.157189	0.225138
TCGA-EK-A2RC-01	CESC	Tumor	0.948273	0.270878	0.376596
TCGA-EK-A2RD-01	CESC	Tumor	0.436115	0.226703	0.299119
TCGA-EK-A2RE-01	CESC	Tumor	0.232327	0.123147	0.133969
TCGA-EK-A2RJ-01	CESC	Tumor	0.941776	0.459335	0.648864
TCGA-EK-A2RK-01	CESC	Tumor	0.90631	0.266906	0.45101
TCGA-EK-A2RL-01	CESC	Tumor	0.943588	0.476132	0.255656
TCGA-EK-A2RM-01	CESC	Tumor	0.931369	0.630583	0.45169
TCGA-EK-A2RN-01	CESC	Tumor	0.927979	0.231167	0.39227
TCGA-EK-A2RO-01	CESC	Tumor	0.398844	0.216588	0.328293
TCGA-EK-A3GJ-01	CESC	Tumor	0.746616	0.111637	0.209677
TCGA-EK-A3GK-01	CESC	Tumor	0.958944	0.204783	0.146969
TCGA-EK-A3GM-01	CESC	Tumor	0.938736	0.753772	0.29375
TCGA-EK-A3GN-01	CESC	Tumor	0.88576	0.220981	0.262748
TCGA-EX-A1H5-01	CESC	Tumor	0.539411	0.217982	0.276119
TCGA-EX-A1H6-01	CESC	Tumor	0.935295	0.363101	0.433645
TCGA-EX-A3L1-01	CESC	Tumor	0.717986	0.414166	0.691711
TCGA-EX-A449-01	CESC	Tumor	0.924422	0.829054	0.336872
TCGA-EX-A69L-01	CESC	Tumor	0.937945	0.229003	0.349887
TCGA-EX-A69M-01	CESC	Tumor	0.924507	0.156636	0.254733
TCGA-FU-A23K-01	CESC	Tumor	0.949041	0.75692	0.782511
TCGA-FU-A23L-01	CESC	Tumor	0.762957	0.284659	0.388172
TCGA-FU-A2QG-01	CESC	Tumor	0.393573	0.205921	0.267206
TCGA-FU-A3EO-01	CESC	Tumor	0.953035	0.724324	0.262209
TCGA-FU-A3HY-01	CESC	Tumor	0.489132	0.168551	0.270343
TCGA-FU-A3HZ-01	CESC	Tumor	0.852144	0.284929	0.236167
TCGA-FU-A3NI-01	CESC	Tumor	0.947009	0.229546	0.346411
TCGA-FU-A3TQ-01	CESC	Tumor	0.535504	0.351979	0.527985
TCGA-FU-A3TX-01	CESC	Tumor	0.910393	0.134823	0.206533
TCGA-FU-A3WB-01	CESC	Tumor	0.722318	0.0946309	0.140468
TCGA-FU-A3YQ-01	CESC	Tumor	0.953655	0.380898	0.585156
TCGA-FU-A40J-01	CESC	Tumor	0.949661	0.331055	0.359103
TCGA-FU-A57G-01	CESC	Tumor	0.765008	0.618951	0.439422
TCGA-FU-A5XV-01	CESC	Tumor	0.572235	0.169277	0.273239
TCGA-FU-A770-01	CESC	Tumor	0.952319	0.614485	0.420423
TCGA-HG-A2PA-01	CESC	Tumor	0.861463	0.234325	0.281678
TCGA-HM-A3JJ-01	CESC	Tumor	0.80173	0.3938	0.569571
TCGA-HM-A3JK-01	CESC	Tumor	0.849465	0.398741	0.559326
TCGA-HM-A4S6-01	CESC	Tumor	0.929717	0.302155	0.447308
TCGA-HM-A6W2-01	CESC	Tumor	0.538096	0.133944	0.147227
TCGA-IR-A3L7-01	CESC	Tumor	0.519355	0.155671	0.162371
TCGA-IR-A3LA-01	CESC	Tumor	0.93805	0.854551	0.640258
TCGA-IR-A3LB-01	CESC	Tumor	0.911341	0.392998	0.441781
TCGA-IR-A3LC-01	CESC	Tumor	0.953845	0.225035	0.264592
TCGA-IR-A3LF-01	CESC	Tumor	0.946762	0.499436	0.292339
TCGA-IR-A3LH-01	CESC	Tumor	0.813908	0.36308	0.625296
TCGA-IR-A3LI-01	CESC	Tumor	0.956008	0.563402	0.106499
TCGA-IR-A3LK-01	CESC	Tumor	0.926471	0.0882407	0.136829
TCGA-IR-A3LL-01	CESC	Tumor	0.931132	0.237513	0.416342
TCGA-JW-A5VG-01	CESC	Tumor	0.302593	0.138996	0.241062
TCGA-JW-A5VH-01	CESC	Tumor	0.911353	0.210834	0.152995
TCGA-JW-A5VI-01	CESC	Tumor	0.933096	0.206253	0.289486
TCGA-JW-A5VJ-01	CESC	Tumor	0.923132	0.22822	0.315536
TCGA-JW-A5VK-01	CESC	Tumor	0.93963	0.0393832	0.0643405
TCGA-JW-A5VL-01	CESC	Tumor	0.942083	0.0897638	0.139958
TCGA-JW-A69B-01	CESC	Tumor	0.414614	0.170489	0.231165
TCGA-JW-A852-01	CESC	Tumor	0.437681	0.145382	0.156151
TCGA-JX-A3PZ-01	CESC	Tumor	0.233641	0.150108	0.169478
TCGA-JX-A3Q0-01	CESC	Tumor	0.513694	0.19304	0.220577
TCGA-JX-A3Q8-01	CESC	Tumor	0.591476	0.648576	0.406258
TCGA-JX-A5QV-01	CESC	Tumor	0.945607	0.192689	0.255996
TCGA-LP-A4AU-01	CESC	Tumor	0.886198	0.36386	0.561013
TCGA-LP-A4AV-01	CESC	Tumor	0.370901	0.232556	0.295822
TCGA-LP-A4AW-01	CESC	Tumor	0.842401	0.491238	0.584041
TCGA-LP-A4AX-01	CESC	Tumor	0.721045	0.314697	0.466174
TCGA-LP-A5U2-01	CESC	Tumor	0.93886	0.0915273	0.124686
TCGA-LP-A5U3-01	CESC	Tumor	0.842041	0.106237	0.140207
TCGA-LP-A7HU-01	CESC	Tumor	0.945199	0.336585	0.242155
TCGA-MU-A51Y-01	CESC	Tumor	0.947333	0.338171	0.534148
TCGA-MU-A5YI-01	CESC	Tumor	0.451441	0.247303	0.23041
TCGA-MU-A8JM-01	CESC	Tumor	0.591848	0.282267	0.366759
TCGA-MY-A5BD-01	CESC	Tumor	0.788051	0.299565	0.0924346
TCGA-MY-A5BE-01	CESC	Tumor	0.811835	0.418131	0.661817
TCGA-MY-A5BF-01	CESC	Tumor	0.945611	0.122163	0.171843
TCGA-PN-A8M9-01	CESC	Tumor	0.929578	0.433524	0.585222
TCGA-PN-A8MA-01	CESC	Tumor	0.95096	0.751362	0.284216
TCGA-Q1-A5R1-01	CESC	Tumor	0.929454	0.632338	0.348302
TCGA-Q1-A5R2-01	CESC	Tumor	0.87302	0.268739	0.433125
TCGA-Q1-A5R3-01	CESC	Tumor	0.822189	0.172249	0.237567
TCGA-Q1-A6DT-01	CESC	Tumor	0.847299	0.275967	0.374025
TCGA-Q1-A6DV-01	CESC	Tumor	0.898363	0.543062	0.284545
TCGA-Q1-A6DW-01	CESC	Tumor	0.887462	0.195219	0.190981
TCGA-Q1-A73O-01	CESC	Tumor	0.685997	0.255538	0.412454
TCGA-Q1-A73P-01	CESC	Tumor	0.933497	0.307862	0.271136
TCGA-Q1-A73Q-01	CESC	Tumor	0.527104	0.0685172	0.120929
TCGA-Q1-A73R-01	CESC	Tumor	0.897365	0.546164	0.503178
TCGA-Q1-A73S-01	CESC	Tumor	0.84255	0.331397	0.0963011
TCGA-RA-A741-01	CESC	Tumor	0.522378	0.214554	0.316182
TCGA-UC-A7PD-01	CESC	Tumor	0.600459	0.199789	0.342342
TCGA-UC-A7PF-01	CESC	Tumor	0.934791	0.308694	0.493942
TCGA-VS-A8EB-01	CESC	Tumor	0.346884	0.0776628	0.0968569
TCGA-VS-A8EC-01	CESC	Tumor	0.690448	0.0929331	0.127158
TCGA-VS-A8EG-01	CESC	Tumor	0.671195	0.142483	0.17416
TCGA-VS-A8EH-01	CESC	Tumor	0.743693	0.220868	0.280049
TCGA-WL-A834-01	CESC	Tumor	0.934707	0.142328	0.241408
TCGA-XS-A8TJ-01	CESC	Tumor	0.918999	0.332859	0.499753
TCGA-CV-5430-11	HNSC	Normal	0.640093	0.358333	0.424734
TCGA-CV-5431-11	HNSC	Normal	0.619854	0.319463	0.413348
TCGA-CV-5432-11	HNSC	Normal	0.700111	0.404416	0.534596
TCGA-CV-5434-11	HNSC	Normal	0.873436	0.453502	0.541452
TCGA-CV-5435-11	HNSC	Normal	0.77093	0.436376	0.540726
TCGA-CV-5436-11	HNSC	Normal	0.691626	0.461429	0.449086
TCGA-CV-5439-11	HNSC	Normal	0.77514	0.58795	0.572177
TCGA-CV-5440-11	HNSC	Normal	0.775673	0.42397	0.593948
TCGA-CV-5441-11	HNSC	Normal	0.848719	0.297487	0.528579
TCGA-CV-5442-11	HNSC	Normal	0.854461	0.512753	0.51293
TCGA-CV-5443-11	HNSC	Normal	0.705914	0.387167	0.40356
TCGA-CV-5444-11	HNSC	Normal	0.913268	0.613852	0.776665
TCGA-CV-5966-11	HNSC	Normal	0.722388	0.465623	0.525439
TCGA-CV-5970-11	HNSC	Normal	0.584224	0.347963	0.408462
TCGA-CV-5971-11	HNSC	Normal	0.633049	0.477336	0.485708
TCGA-CV-5973-11	HNSC	Normal	0.683145	0.41044	0.475931
TCGA-CV-5976-11	HNSC	Normal	0.727425	0.451862	0.489524
TCGA-CV-5977-11	HNSC	Normal	0.952685	0.782933	0.787214
TCGA-CV-5978-11	HNSC	Normal	0.968829	0.861046	0.689399
TCGA-CV-5979-11	HNSC	Normal	0.803738	0.503835	0.547517
TCGA-CV-6003-11	HNSC	Normal	0.593971	0.363394	0.442444
TCGA-CV-6433-11	HNSC	Normal	0.640178	0.445304	0.478284
TCGA-CV-6436-11	HNSC	Normal	0.561647	0.417407	0.463605
TCGA-CV-6441-11	HNSC	Normal	0.536794	0.318794	0.406451
TCGA-CV-6933-11	HNSC	Normal	0.856776	0.652222	0.673103
TCGA-CV-6934-11	HNSC	Normal	0.609373	0.23327	0.207377
TCGA-CV-6935-11	HNSC	Normal	0.449733	0.224771	0.347578
TCGA-CV-6936-11	HNSC	Normal	0.653526	0.310488	0.415084
TCGA-CV-6938-11	HNSC	Normal	0.725554	0.453376	0.559538
TCGA-CV-6939-11	HNSC	Normal	0.906437	0.73407	0.722273
TCGA-CV-6943-11	HNSC	Normal	0.421925	0.19228	0.296689
TCGA-CV-6951-11	HNSC	Normal	0.481523	0.323027	0.412951
TCGA-CV-6952-11	HNSC	Normal	0.54125	0.280912	0.375888
TCGA-CV-6953-11	HNSC	Normal	0.924326	0.571116	0.786937
TCGA-CV-6954-11	HNSC	Normal	0.443036	0.22066	0.198141
TCGA-CV-6955-11	HNSC	Normal	0.719932	0.371616	0.457676
TCGA-CV-6956-11	HNSC	Normal	0.509198	0.29968	0.339366
TCGA-CV-6959-11	HNSC	Normal	0.564638	0.33135	0.463683
TCGA-CV-6961-11	HNSC	Normal	0.428813	0.249862	0.224371
TCGA-CV-6962-11	HNSC	Normal	0.401205	0.29044	0.282065
TCGA-CV-7089-11	HNSC	Normal	0.912015	0.892943	0.572692
TCGA-CV-7101-11	HNSC	Normal	0.452244	0.230061	0.258976
TCGA-CV-7103-11	HNSC	Normal	0.485992	0.196001	0.260724
TCGA-CV-7178-11	HNSC	Normal	0.528554	0.303495	0.222191
TCGA-CV-7235-11	HNSC	Normal	0.868816	0.544916	0.558492
TCGA-CV-7238-11	HNSC	Normal	0.659312	0.396318	0.34083
TCGA-CV-7245-11	HNSC	Normal	0.844827	0.641513	0.647903
TCGA-CV-7250-11	HNSC	Normal	0.696906	0.337976	0.492062
TCGA-CV-7255-11	HNSC	Normal	0.408301	0.207996	0.270963
TCGA-CV-7263-11	HNSC	Normal	0.659393	0.386573	0.449658
TCGA-BA-4074-01	HNSC	Tumor	0.658686	0.423649	0.49449
TCGA-BA-4075-01	HNSC	Tumor	0.329263	0.220688	0.286818
TCGA-BA-4076-01	HNSC	Tumor	0.266188	0.142007	0.187302
TCGA-BA-4077-01	HNSC	Tumor	0.385961	0.211772	0.338291
TCGA-BA-4078-01	HNSC	Tumor	0.428488	0.20016	0.281882
TCGA-BA-5149-01	HNSC	Tumor	0.385051	0.274682	0.34896
TCGA-BA-5151-01	HNSC	Tumor	0.586569	0.357648	0.490482
TCGA-BA-5152-01	HNSC	Tumor	0.643404	0.331966	0.522694
TCGA-BA-5153-01	HNSC	Tumor	0.347833	0.153767	0.253638
TCGA-BA-5555-01	HNSC	Tumor	0.584317	0.309292	0.395677
TCGA-BA-5556-01	HNSC	Tumor	0.710926	0.291809	0.521042
TCGA-BA-5557-01	HNSC	Tumor	0.720061	0.499508	0.681407
TCGA-BA-5558-01	HNSC	Tumor	0.563017	0.351586	0.51455
TCGA-BA-5559-01	HNSC	Tumor	0.50813	0.255113	0.324586
TCGA-BA-6868-01	HNSC	Tumor	0.277064	0.188528	0.229423
TCGA-BA-6869-01	HNSC	Tumor	0.511672	0.174275	0.238225
TCGA-BA-6870-01	HNSC	Tumor	0.532259	0.245241	0.411579
TCGA-BA-6871-01	HNSC	Tumor	0.481338	0.196417	0.216098
TCGA-BA-6872-01	HNSC	Tumor	0.354127	0.178034	0.262053
TCGA-BA-6873-01	HNSC	Tumor	0.407988	0.280661	0.380361
TCGA-BA-7269-01	HNSC	Tumor	0.582205	0.232838	0.267028
TCGA-BA-A4IF-01	HNSC	Tumor	0.593056	0.372933	0.466553
TCGA-BA-A4IG-01	HNSC	Tumor	0.639153	0.23398	0.569816
TCGA-BA-A4IH-01	HNSC	Tumor	0.440487	0.171116	0.105324
TCGA-BA-A4II-01	HNSC	Tumor	0.8192	0.511896	0.750812
TCGA-BA-A6D8-01	HNSC	Tumor	0.470542	0.270051	0.311509
TCGA-BA-A6DA-01	HNSC	Tumor	0.499265	0.370217	0.536276
TCGA-BA-A6DB-01	HNSC	Tumor	0.60643	0.375095	0.467699
TCGA-BA-A6DD-01	HNSC	Tumor	0.611631	0.28175	0.497347
TCGA-BA-A6DE-01	HNSC	Tumor	0.494073	0.384757	0.469403
TCGA-BA-A6DF-01	HNSC	Tumor	0.571106	0.286747	0.461212
TCGA-BA-A6DG-01	HNSC	Tumor	0.877601	0.533053	0.720921
TCGA-BA-A6DI-01	HNSC	Tumor	0.503259	0.226262	0.365298
TCGA-BA-A6DJ-01	HNSC	Tumor	0.482817	0.244057	0.392887
TCGA-BA-A6DL-01	HNSC	Tumor	0.77808	0.327663	0.45437
TCGA-BB-4217-01	HNSC	Tumor	0.737708	0.387323	0.639048
TCGA-BB-4223-01	HNSC	Tumor	0.411086	0.196899	0.280405
TCGA-BB-4224-01	HNSC	Tumor	0.257881	0.150226	0.122305
TCGA-BB-4225-01	HNSC	Tumor	0.385352	0.149049	0.236291
TCGA-BB-4227-01	HNSC	Tumor	0.30346	0.135758	0.212157
TCGA-BB-4228-01	HNSC	Tumor	0.296066	0.160304	0.102641
TCGA-BB-7861-01	HNSC	Tumor	0.851716	0.435213	0.700893
TCGA-BB-7862-01	HNSC	Tumor	0.238917	0.127156	0.188634
TCGA-BB-7863-01	HNSC	Tumor	0.559689	0.285514	0.381091
TCGA-BB-7864-01	HNSC	Tumor	0.455722	0.238054	0.310101
TCGA-BB-7866-01	HNSC	Tumor	0.586998	0.134396	0.199201
TCGA-BB-7870-01	HNSC	Tumor	0.254803	0.102782	0.16066
TCGA-BB-7871-01	HNSC	Tumor	0.941229	0.31021	0.33869
TCGA-BB-7872-01	HNSC	Tumor	0.605831	0.285178	0.431817
TCGA-BB-8596-01	HNSC	Tumor	0.73596	0.489502	0.574533
TCGA-BB-8601-01	HNSC	Tumor	0.940547	0.147016	0.124595
TCGA-BB-A5HU-01	HNSC	Tumor	0.647681	0.389579	0.535805
TCGA-BB-A5HY-01	HNSC	Tumor	0.371672	0.268825	0.281561
TCGA-BB-A5HZ-01	HNSC	Tumor	0.518134	0.296103	0.404347
TCGA-BB-A6UM-01	HNSC	Tumor	0.255239	0.105331	0.157705
TCGA-BB-A6UO-01	HNSC	Tumor	0.434827	0.269931	0.187387
TCGA-C9-A47Z-01	HNSC	Tumor	0.341605	0.208867	0.239062
TCGA-C9-A480-01	HNSC	Tumor	0.68086	0.388857	0.534035
TCGA-CN-4722-01	HNSC	Tumor	0.666513	0.459554	0.446344
TCGA-CN-4723-01	HNSC	Tumor	0.462629	0.30898	0.43727
TCGA-CN-4725-01	HNSC	Tumor	0.413945	0.235356	0.332242
TCGA-CN-4726-01	HNSC	Tumor	0.514894	0.285708	0.491213
TCGA-CN-4727-01	HNSC	Tumor	0.474618	0.4822	0.444619
TCGA-CN-4728-01	HNSC	Tumor	0.855973	0.459726	0.63722
TCGA-CN-4729-01	HNSC	Tumor	0.600668	0.273741	0.433138
TCGA-CN-4730-01	HNSC	Tumor	0.42195	0.279225	0.483165
TCGA-CN-4731-01	HNSC	Tumor	0.487121	0.325644	0.444048
TCGA-CN-4733-01	HNSC	Tumor	0.761729	0.410527	0.669389
TCGA-CN-4734-01	HNSC	Tumor	0.547562	0.320672	0.471485
TCGA-CN-4735-01	HNSC	Tumor	0.446223	0.221181	0.285632
TCGA-CN-4736-01	HNSC	Tumor	0.76494	0.423762	0.509855
TCGA-CN-4737-01	HNSC	Tumor	0.493339	0.432948	0.289954
TCGA-CN-4738-01	HNSC	Tumor	0.610444	0.290866	0.451296
TCGA-CN-4739-01	HNSC	Tumor	0.809303	0.290636	0.466511
TCGA-CN-4740-01	HNSC	Tumor	0.802159	0.487017	0.616171
TCGA-CN-4741-01	HNSC	Tumor	0.834323	0.148768	0.199825
TCGA-CN-4742-01	HNSC	Tumor	0.639603	0.399565	0.426054
TCGA-CN-5355-01	HNSC	Tumor	0.609048	0.406743	0.565412
TCGA-CN-5356-01	HNSC	Tumor	0.576048	0.318373	0.409217
TCGA-CN-5358-01	HNSC	Tumor	0.802365	0.407518	0.601556
TCGA-CN-5359-01	HNSC	Tumor	0.853108	0.46831	0.707726
TCGA-CN-5360-01	HNSC	Tumor	0.716423	0.356099	0.466556
TCGA-CN-5361-01	HNSC	Tumor	0.530132	0.389844	0.429875
TCGA-CN-5363-01	HNSC	Tumor	0.655647	0.373378	0.500397
TCGA-CN-5364-01	HNSC	Tumor	0.668947	0.401651	0.478581
TCGA-CN-5365-01	HNSC	Tumor	0.581556	0.342205	0.451377
TCGA-CN-5366-01	HNSC	Tumor	0.715147	0.458813	0.600993
TCGA-CN-5367-01	HNSC	Tumor	0.562286	0.320121	0.458011
TCGA-CN-5369-01	HNSC	Tumor	0.747132	0.449823	0.690027
TCGA-CN-5370-01	HNSC	Tumor	0.581834	0.373204	0.431038
TCGA-CN-5373-01	HNSC	Tumor	0.58336	0.341539	0.480497
TCGA-CN-5374-01	HNSC	Tumor	0.871096	0.313192	0.502963
TCGA-CN-6010-01	HNSC	Tumor	0.613841	0.31433	0.376306
TCGA-CN-6011-01	HNSC	Tumor	0.351393	0.195593	0.278734
TCGA-CN-6012-01	HNSC	Tumor	0.830234	0.2273	0.406004
TCGA-CN-6013-01	HNSC	Tumor	0.887206	0.252269	0.414673
TCGA-CN-6016-01	HNSC	Tumor	0.706917	0.500025	0.546771
TCGA-CN-6017-01	HNSC	Tumor	0.909243	0.471726	0.697674
TCGA-CN-6018-01	HNSC	Tumor	0.751709	0.451775	0.599586
TCGA-CN-6019-01	HNSC	Tumor	0.756461	0.487325	0.61486
TCGA-CN-6020-01	HNSC	Tumor	0.798841	0.450108	0.58746
TCGA-CN-6021-01	HNSC	Tumor	0.710381	0.369706	0.500971
TCGA-CN-6022-01	HNSC	Tumor	0.913845	0.411996	0.529501
TCGA-CN-6023-01	HNSC	Tumor	0.915308	0.336539	0.457507
TCGA-CN-6024-01	HNSC	Tumor	0.620021	0.316531	0.307243
TCGA-CN-6988-01	HNSC	Tumor	0.348107	0.130986	0.185163
TCGA-CN-6989-01	HNSC	Tumor	0.750221	0.450477	0.55466
TCGA-CN-6992-01	HNSC	Tumor	0.437064	0.218414	0.24766
TCGA-CN-6994-01	HNSC	Tumor	0.520611	0.172646	0.271057
TCGA-CN-6995-01	HNSC	Tumor	0.79799	0.292073	0.452683
TCGA-CN-6996-01	HNSC	Tumor	0.689944	0.405521	0.498613
TCGA-CN-6997-01	HNSC	Tumor	0.878411	0.142506	0.171805
TCGA-CN-6998-01	HNSC	Tumor	0.437335	0.268451	0.309895
TCGA-CN-A497-01	HNSC	Tumor	0.779405	0.189989	0.324439
TCGA-CN-A498-01	HNSC	Tumor	0.469115	0.248971	0.329593
TCGA-CN-A499-01	HNSC	Tumor	0.500078	0.302405	0.437964
TCGA-CN-A49A-01	HNSC	Tumor	0.525381	0.353037	0.431576
TCGA-CN-A49B-01	HNSC	Tumor	0.50461	0.207098	0.347847
TCGA-CN-A49C-01	HNSC	Tumor	0.82574	0.084298	0.136948
TCGA-CN-A63T-01	HNSC	Tumor	0.6051	0.286448	0.468116
TCGA-CN-A63U-01	HNSC	Tumor	0.824937	0.253386	0.436301
TCGA-CN-A63V-01	HNSC	Tumor	0.938107	0.461172	0.639054
TCGA-CN-A63W-01	HNSC	Tumor	0.522051	0.154161	0.168886
TCGA-CN-A63Y-01	HNSC	Tumor	0.63804	0.347878	0.501474
TCGA-CN-A640-01	HNSC	Tumor	0.719059	0.414505	0.533589
TCGA-CN-A641-01	HNSC	Tumor	0.399843	0.225903	0.321329
TCGA-CN-A642-01	HNSC	Tumor	0.394276	0.226006	0.271023
TCGA-CN-A6UY-01	HNSC	Tumor	0.155451	0.0853774	0.145917
TCGA-CN-A6V1-01	HNSC	Tumor	0.819874	0.358905	0.64937
TCGA-CN-A6V3-01	HNSC	Tumor	0.45304	0.204734	0.287324
TCGA-CN-A6V6-01	HNSC	Tumor	0.521246	0.208315	0.276974
TCGA-CN-A6V7-01	HNSC	Tumor	0.935064	0.0844803	0.149728
TCGA-CQ-5323-01	HNSC	Tumor	0.832677	0.166022	0.29141
TCGA-CQ-5324-01	HNSC	Tumor	0.597075	0.216656	0.307349
TCGA-CQ-5325-01	HNSC	Tumor	0.820801	0.451578	0.673912
TCGA-CQ-5326-01	HNSC	Tumor	0.713415	0.420121	0.643423
TCGA-CQ-5327-01	HNSC	Tumor	0.59796	0.325954	0.533568
TCGA-CQ-5329-01	HNSC	Tumor	0.432969	0.270767	0.329277
TCGA-CQ-5330-01	HNSC	Tumor	0.553763	0.341626	0.427408
TCGA-CQ-5331-01	HNSC	Tumor	0.719634	0.433074	0.696419
TCGA-CQ-5332-01	HNSC	Tumor	0.480441	0.215355	0.253935
TCGA-CQ-5333-01	HNSC	Tumor	0.757191	0.470961	0.614254
TCGA-CQ-5334-01	HNSC	Tumor	0.652729	0.355966	0.483246
TCGA-CQ-6218-01	HNSC	Tumor	0.582581	0.311502	0.453384
TCGA-CQ-6219-01	HNSC	Tumor	0.803545	0.496369	0.654542
TCGA-CQ-6220-01	HNSC	Tumor	0.609765	0.309553	0.438014
TCGA-CQ-6221-01	HNSC	Tumor	0.953132	0.376865	0.549333
TCGA-CQ-6222-01	HNSC	Tumor	0.802494	0.492366	0.653203
TCGA-CQ-6223-01	HNSC	Tumor	0.494441	0.199342	0.347207
TCGA-CQ-6224-01	HNSC	Tumor	0.679057	0.453872	0.495186
TCGA-CQ-6225-01	HNSC	Tumor	0.538588	0.0893415	0.0988283
TCGA-CQ-6227-01	HNSC	Tumor	0.691895	0.454537	0.413032
TCGA-CQ-6228-01	HNSC	Tumor	0.896437	0.187753	0.162167
TCGA-CQ-6229-01	HNSC	Tumor	0.778445	0.460869	0.669502
TCGA-CQ-7063-01	HNSC	Tumor	0.601621	0.310242	0.512884
TCGA-CQ-7064-01	HNSC	Tumor	0.728589	0.406138	0.566145
TCGA-CQ-7065-01	HNSC	Tumor	0.309035	0.15412	0.1512
TCGA-CQ-7067-01	HNSC	Tumor	0.620404	0.284743	0.326223
TCGA-CQ-7068-01	HNSC	Tumor	0.463679	0.253694	0.361706
TCGA-CQ-7069-01	HNSC	Tumor	0.681926	0.349174	0.56786
TCGA-CQ-7071-01	HNSC	Tumor	0.482734	0.276068	0.369679
TCGA-CQ-7072-01	HNSC	Tumor	0.685812	0.473215	0.500526
TCGA-CQ-A4C6-01	HNSC	Tumor	0.504352	0.372541	0.565412
TCGA-CQ-A4C7-01	HNSC	Tumor	0.567185	0.342159	0.373237
TCGA-CQ-A4C9-01	HNSC	Tumor	0.419897	0.240326	0.28609
TCGA-CQ-A4CA-01	HNSC	Tumor	0.469951	0.551028	0.651377
TCGA-CQ-A4CB-01	HNSC	Tumor	0.659274	0.421003	0.544633
TCGA-CQ-A4CD-01	HNSC	Tumor	0.48988	0.317781	0.469405
TCGA-CQ-A4CE-01	HNSC	Tumor	0.693481	0.422389	0.611913
TCGA-CQ-A4CG-01	HNSC	Tumor	0.2974	0.216086	0.179221
TCGA-CQ-A4CH-01	HNSC	Tumor	0.867421	0.539909	0.690827
TCGA-CQ-A4CI-01	HNSC	Tumor	0.745681	0.196976	0.301755
TCGA-CR-5243-01	HNSC	Tumor	0.218384	0.139796	0.148865
TCGA-CR-5247-01	HNSC	Tumor	0.439245	0.229301	0.230676
TCGA-CR-5248-01	HNSC	Tumor	0.925723	0.198458	0.3754
TCGA-CR-5249-01	HNSC	Tumor	0.908552	0.194227	0.377825
TCGA-CR-5250-01	HNSC	Tumor	0.435913	0.185435	0.244327
TCGA-CR-6467-01	HNSC	Tumor	0.616784	0.294839	0.345135
TCGA-CR-6470-01	HNSC	Tumor	0.742372	0.350556	0.607634
TCGA-CR-6471-01	HNSC	Tumor	0.526936	0.270979	0.485997
TCGA-CR-6472-01	HNSC	Tumor	0.799628	0.141559	0.282065
TCGA-CR-6473-01	HNSC	Tumor	0.18344	0.0895167	0.105382
TCGA-CR-6474-01	HNSC	Tumor	0.687555	0.428863	0.588922
TCGA-CR-6477-01	HNSC	Tumor	0.782353	0.463042	0.608117
TCGA-CR-6478-01	HNSC	Tumor	0.634721	0.301754	0.470583
TCGA-CR-6480-01	HNSC	Tumor	0.545242	0.143488	0.153424
TCGA-CR-6481-01	HNSC	Tumor	0.708232	0.321032	0.601074
TCGA-CR-6482-01	HNSC	Tumor	0.628509	0.308885	0.58079
TCGA-CR-6484-01	HNSC	Tumor	0.834443	0.42007	0.675698
TCGA-CR-6487-01	HNSC	Tumor	0.889926	0.309022	0.516218
TCGA-CR-6488-01	HNSC	Tumor	0.620356	0.405476	0.495573
TCGA-CR-6491-01	HNSC	Tumor	0.348724	0.188902	0.291923
TCGA-CR-6492-01	HNSC	Tumor	0.59855	0.328369	0.47259
TCGA-CR-6493-01	HNSC	Tumor	0.268189	0.138262	0.173532
TCGA-CR-7364-01	HNSC	Tumor	0.58032	0.251099	0.32801
TCGA-CR-7365-01	HNSC	Tumor	0.424403	0.293004	0.298765
TCGA-CR-7367-01	HNSC	Tumor	0.595079	0.305071	0.391174
TCGA-CR-7368-01	HNSC	Tumor	0.437236	0.150685	0.270751
TCGA-CR-7369-01	HNSC	Tumor	0.776917	0.376779	0.53264
TCGA-CR-7370-01	HNSC	Tumor	0.350997	0.221941	0.262968
TCGA-CR-7371-01	HNSC	Tumor	0.683121	0.366747	0.51567
TCGA-CR-7372-01	HNSC	Tumor	0.730852	0.387185	0.463016
TCGA-CR-7373-01	HNSC	Tumor	0.473685	0.263202	0.44823
TCGA-CR-7374-01	HNSC	Tumor	0.573629	0.226691	0.356094
TCGA-CR-7376-01	HNSC	Tumor	0.833667	0.506569	0.69584
TCGA-CR-7377-01	HNSC	Tumor	0.679739	0.348791	0.534678
TCGA-CR-7379-01	HNSC	Tumor	0.500964	0.331475	0.401341
TCGA-CR-7380-01	HNSC	Tumor	0.497747	0.269976	0.35496
TCGA-CR-7382-01	HNSC	Tumor	0.761681	0.51215	0.625914
TCGA-CR-7383-01	HNSC	Tumor	0.62282	0.398041	0.553783
TCGA-CR-7385-01	HNSC	Tumor	0.93953	0.25475	0.43609
TCGA-CR-7386-01	HNSC	Tumor	0.782824	0.500326	0.608403
TCGA-CR-7388-01	HNSC	Tumor	0.734429	0.273666	0.481551
TCGA-CR-7389-01	HNSC	Tumor	0.570293	0.28757	0.400846
TCGA-CR-7390-01	HNSC	Tumor	0.695085	0.299139	0.361048
TCGA-CR-7391-01	HNSC	Tumor	0.727049	0.433353	0.494504
TCGA-CR-7392-01	HNSC	Tumor	0.758886	0.390593	0.541753
TCGA-CR-7393-01	HNSC	Tumor	0.744411	0.434663	0.529384
TCGA-CR-7394-01	HNSC	Tumor	0.832898	0.326649	0.56189
TCGA-CR-7395-01	HNSC	Tumor	0.755912	0.440828	0.59297
TCGA-CR-7397-01	HNSC	Tumor	0.74558	0.452033	0.520751
TCGA-CR-7398-01	HNSC	Tumor	0.433943	0.230916	0.25863
TCGA-CR-7399-01	HNSC	Tumor	0.918452	0.289694	0.381647
TCGA-CR-7401-01	HNSC	Tumor	0.647916	0.385991	0.438133
TCGA-CR-7402-01	HNSC	Tumor	0.463402	0.154656	0.214295
TCGA-CR-7404-01	HNSC	Tumor	0.888604	0.250141	0.496859
TCGA-CV-5430-01	HNSC	Tumor	0.834805	0.233617	0.314468
TCGA-CV-5431-01	HNSC	Tumor	0.665404	0.300513	0.495416
TCGA-CV-5432-01	HNSC	Tumor	0.501595	0.207453	0.305951
TCGA-CV-5434-01	HNSC	Tumor	0.518136	0.345102	0.381483
TCGA-CV-5435-01	HNSC	Tumor	0.936667	0.225376	0.297423
TCGA-CV-5436-01	HNSC	Tumor	0.357207	0.232714	0.269154
TCGA-CV-5439-01	HNSC	Tumor	0.548138	0.222575	0.335737
TCGA-CV-5440-01	HNSC	Tumor	0.372791	0.23953	0.286072
TCGA-CV-5441-01	HNSC	Tumor	0.455394	0.230373	0.26181
TCGA-CV-5442-01	HNSC	Tumor	0.362274	0.102715	0.136446
TCGA-CV-5443-01	HNSC	Tumor	0.387414	0.191479	0.330365
TCGA-CV-5444-01	HNSC	Tumor	0.615006	0.424857	0.511134
TCGA-CV-5966-01	HNSC	Tumor	0.608142	0.352905	0.483714
TCGA-CV-5970-01	HNSC	Tumor	0.553328	0.36457	0.45102
TCGA-CV-5971-01	HNSC	Tumor	0.862663	0.580461	0.745067
TCGA-CV-5973-01	HNSC	Tumor	0.402422	0.235052	0.314778
TCGA-CV-5976-01	HNSC	Tumor	0.552566	0.306383	0.376999
TCGA-CV-5977-01	HNSC	Tumor	0.361382	0.220002	0.257969
TCGA-CV-5978-01	HNSC	Tumor	0.798846	0.438927	0.586859
TCGA-CV-5979-01	HNSC	Tumor	0.164649	0.127873	0.16243
TCGA-CV-6003-01	HNSC	Tumor	0.407293	0.252182	0.294646
TCGA-CV-6433-01	HNSC	Tumor	0.377196	0.17001	0.297098
TCGA-CV-6436-01	HNSC	Tumor	0.528848	0.32311	0.481303
TCGA-CV-6441-01	HNSC	Tumor	0.308888	0.14096	0.182625
TCGA-CV-6933-01	HNSC	Tumor	0.680017	0.348591	0.466072
TCGA-CV-6934-01	HNSC	Tumor	0.762089	0.435699	0.530775
TCGA-CV-6935-01	HNSC	Tumor	0.762357	0.161262	0.180206
TCGA-CV-6936-01	HNSC	Tumor	0.881656	0.176548	0.398094
TCGA-CV-6937-01	HNSC	Tumor	0.708316	0.405837	0.532586
TCGA-CV-6938-01	HNSC	Tumor	0.844168	0.425288	0.651044
TCGA-CV-6939-01	HNSC	Tumor	0.783224	0.266378	0.42263
TCGA-CV-6940-01	HNSC	Tumor	0.392313	0.236715	0.281481
TCGA-CV-6941-01	HNSC	Tumor	0.468036	0.307093	0.422325
TCGA-CV-6942-01	HNSC	Tumor	0.593074	0.27814	0.436851
TCGA-CV-6943-01	HNSC	Tumor	0.784249	0.363977	0.602951
TCGA-CV-6945-01	HNSC	Tumor	0.715364	0.493535	0.690164
TCGA-CV-6948-01	HNSC	Tumor	0.841555	0.0925858	0.147298
TCGA-CV-6950-01	HNSC	Tumor	0.473892	0.267561	0.435739
TCGA-CV-6951-01	HNSC	Tumor	0.529215	0.201586	0.226649
TCGA-CV-6952-01	HNSC	Tumor	0.579695	0.256215	0.475188
TCGA-CV-6953-01	HNSC	Tumor	0.631505	0.255973	0.455387
TCGA-CV-6954-01	HNSC	Tumor	0.453366	0.274803	0.406941
TCGA-CV-6955-01	HNSC	Tumor	0.582819	0.323192	0.474043
TCGA-CV-6956-01	HNSC	Tumor	0.327358	0.213239	0.25327
TCGA-CV-6959-01	HNSC	Tumor	0.671176	0.361556	0.529689
TCGA-CV-6960-01	HNSC	Tumor	0.631829	0.352416	0.574802
TCGA-CV-6961-01	HNSC	Tumor	0.630149	0.418179	0.63203
TCGA-CV-6962-01	HNSC	Tumor	0.896131	0.247681	0.360043
TCGA-CV-7089-01	HNSC	Tumor	0.461111	0.243906	0.322439
TCGA-CV-7090-01	HNSC	Tumor	0.742581	0.381143	0.573398
TCGA-CV-7091-01	HNSC	Tumor	0.455491	0.23961	0.339204
TCGA-CV-7095-01	HNSC	Tumor	0.451106	0.266753	0.337663
TCGA-CV-7097-01	HNSC	Tumor	0.631281	0.351029	0.490115
TCGA-CV-7099-01	HNSC	Tumor	0.486517	0.233996	0.393528
TCGA-CV-7100-01	HNSC	Tumor	0.477239	0.22735	0.414251
TCGA-CV-7101-01	HNSC	Tumor	0.573953	0.232332	0.307285
TCGA-CV-7102-01	HNSC	Tumor	0.539308	0.323378	0.403705
TCGA-CV-7103-01	HNSC	Tumor	0.673972	0.276268	0.23577
TCGA-CV-7104-01	HNSC	Tumor	0.506422	0.328963	0.420801
TCGA-CV-7177-01	HNSC	Tumor	0.763957	0.2468	0.372457
TCGA-CV-7178-01	HNSC	Tumor	0.575669	0.388964	0.468438
TCGA-CV-7180-01	HNSC	Tumor	0.561252	0.254947	0.327676
TCGA-CV-7183-01	HNSC	Tumor	0.376569	0.247018	0.421751
TCGA-CV-7235-01	HNSC	Tumor	0.928854	0.228174	0.343679
TCGA-CV-7236-01	HNSC	Tumor	0.66082	0.383063	0.451713
TCGA-CV-7238-01	HNSC	Tumor	0.76582	0.441137	0.595508
TCGA-CV-7242-01	HNSC	Tumor	0.56287	0.225385	0.370976
TCGA-CV-7243-01	HNSC	Tumor	0.603623	0.387203	0.369773
TCGA-CV-7245-01	HNSC	Tumor	0.404048	0.217486	0.292846
TCGA-CV-7247-01	HNSC	Tumor	0.468664	0.242802	0.34083
TCGA-CV-7248-01	HNSC	Tumor	0.755328	0.31252	0.460234
TCGA-CV-7250-01	HNSC	Tumor	0.500676	0.185065	0.341219
TCGA-CV-7252-01	HNSC	Tumor	0.52302	0.347493	0.454058
TCGA-CV-7253-01	HNSC	Tumor	0.266921	0.175544	0.254542
TCGA-CV-7254-01	HNSC	Tumor	0.79804	0.331607	0.438538
TCGA-CV-7255-01	HNSC	Tumor	0.27978	0.137062	0.17956
TCGA-CV-7261-01	HNSC	Tumor	0.545317	0.281567	0.427763
TCGA-CV-7263-01	HNSC	Tumor	0.532403	0.3401	0.410507
TCGA-CV-7406-01	HNSC	Tumor	0.832406	0.425739	0.552899
TCGA-CV-7407-01	HNSC	Tumor	0.845491	0.363304	0.451075
TCGA-CV-7409-01	HNSC	Tumor	0.40438	0.20914	0.259348
TCGA-CV-7410-01	HNSC	Tumor	0.900382	0.548437	0.831456
TCGA-CV-7411-01	HNSC	Tumor	0.687218	0.392009	0.456434
TCGA-CV-7413-01	HNSC	Tumor	0.627039	0.395317	0.452134
TCGA-CV-7414-01	HNSC	Tumor	0.311752	0.140324	0.189786
TCGA-CV-7415-01	HNSC	Tumor	0.432223	0.27982	0.43812
TCGA-CV-7416-01	HNSC	Tumor	0.476869	0.232736	0.204307
TCGA-CV-7418-01	HNSC	Tumor	0.813099	0.208152	0.326677
TCGA-CV-7421-01	HNSC	Tumor	0.463976	0.284356	0.394062
TCGA-CV-7422-01	HNSC	Tumor	0.775763	0.449799	0.651997
TCGA-CV-7423-01	HNSC	Tumor	0.501581	0.287942	0.378539
TCGA-CV-7424-01	HNSC	Tumor	0.796702	0.291126	0.455352
TCGA-CV-7425-01	HNSC	Tumor	0.567028	0.300081	0.448185
TCGA-CV-7427-01	HNSC	Tumor	0.609469	0.278541	0.44549
TCGA-CV-7428-01	HNSC	Tumor	0.462599	0.277889	0.395946
TCGA-CV-7429-01	HNSC	Tumor	0.790281	0.330242	0.410969
TCGA-CV-7430-01	HNSC	Tumor	0.93204	0.128429	0.182987
TCGA-CV-7432-01	HNSC	Tumor	0.469084	0.312069	0.410322
TCGA-CV-7433-01	HNSC	Tumor	0.775917	0.469132	0.649915
TCGA-CV-7434-01	HNSC	Tumor	0.362733	0.141757	0.191693
TCGA-CV-7435-01	HNSC	Tumor	0.6897	0.325594	0.386533
TCGA-CV-7437-01	HNSC	Tumor	0.607876	0.258814	0.360467
TCGA-CV-7438-01	HNSC	Tumor	0.674547	0.359486	0.476748
TCGA-CV-7440-01	HNSC	Tumor	0.40335	0.225773	0.365427
TCGA-CV-7568-01	HNSC	Tumor	0.832642	0.451219	0.632524
TCGA-CV-A45O-01	HNSC	Tumor	0.763032	0.471315	0.718137
TCGA-CV-A45P-01	HNSC	Tumor	0.652121	0.440799	0.545806
TCGA-CV-A45Q-01	HNSC	Tumor	0.637279	0.382924	0.414542
TCGA-CV-A45R-01	HNSC	Tumor	0.526941	0.336868	0.418047
TCGA-CV-A45T-01	HNSC	Tumor	0.809423	0.419485	0.66397
TCGA-CV-A45U-01	HNSC	Tumor	0.732742	0.349826	0.500988
TCGA-CV-A45V-01	HNSC	Tumor	0.612239	0.349347	0.503981
TCGA-CV-A45W-01	HNSC	Tumor	0.780847	0.289381	0.40961
TCGA-CV-A45X-01	HNSC	Tumor	0.450531	0.275847	0.516065
TCGA-CV-A45Y-01	HNSC	Tumor	0.523526	0.379597	0.605749
TCGA-CV-A45Z-01	HNSC	Tumor	0.493321	0.412544	0.544206
TCGA-CV-A460-01	HNSC	Tumor	0.446545	0.262766	0.439566
TCGA-CV-A461-01	HNSC	Tumor	0.739787	0.354961	0.572262
TCGA-CV-A463-01	HNSC	Tumor	0.475985	0.232573	0.361398
TCGA-CV-A464-01	HNSC	Tumor	0.824211	0.484895	0.594735
TCGA-CV-A465-01	HNSC	Tumor	0.54234	0.384087	0.489991
TCGA-CV-A468-01	HNSC	Tumor	0.788889	0.445475	0.666857
TCGA-CV-A6JD-01	HNSC	Tumor	0.475527	0.271289	0.435018
TCGA-CV-A6JE-01	HNSC	Tumor	0.536238	0.267278	0.365625
TCGA-CV-A6JM-01	HNSC	Tumor	0.502218	0.246775	0.320215
TCGA-CV-A6JN-01	HNSC	Tumor	0.443827	0.264414	0.384354
TCGA-CV-A6JO-01	HNSC	Tumor	0.801394	0.393738	0.595658
TCGA-CV-A6JT-01	HNSC	Tumor	0.492251	0.34915	0.378269
TCGA-CV-A6JU-01	HNSC	Tumor	0.673404	0.427979	0.481327
TCGA-CV-A6JY-01	HNSC	Tumor	0.459191	0.238115	0.385385
TCGA-CV-A6JZ-01	HNSC	Tumor	0.617422	0.321949	0.541162
TCGA-CV-A6K0-01	HNSC	Tumor	0.617995	0.372894	0.526882
TCGA-CV-A6K1-01	HNSC	Tumor	0.381189	0.275955	0.31434
TCGA-CV-A6K2-01	HNSC	Tumor	0.671893	0.394433	0.539755
TCGA-CX-7082-01	HNSC	Tumor	0.914037	0.197647	0.208423
TCGA-CX-7085-01	HNSC	Tumor	0.869354	0.433667	0.689329
TCGA-CX-7086-01	HNSC	Tumor	0.541698	0.127724	0.194905
TCGA-CX-7219-01	HNSC	Tumor	0.578987	0.319046	0.433172
TCGA-CX-A4AQ-01	HNSC	Tumor	0.43881	0.250821	0.354186
TCGA-D6-6515-01	HNSC	Tumor	0.839654	0.474752	0.697032
TCGA-D6-6516-01	HNSC	Tumor	0.558254	0.28829	0.444092
TCGA-D6-6517-01	HNSC	Tumor	0.620547	0.327929	0.529343
TCGA-D6-6823-01	HNSC	Tumor	0.573385	0.2898	0.380666
TCGA-D6-6824-01	HNSC	Tumor	0.769018	0.377003	0.427417
TCGA-D6-6825-01	HNSC	Tumor	0.755897	0.358022	0.499977
TCGA-D6-6826-01	HNSC	Tumor	0.650499	0.348244	0.522241
TCGA-D6-6827-01	HNSC	Tumor	0.295996	0.122269	0.170585
TCGA-D6-8568-01	HNSC	Tumor	0.661616	0.399762	0.475928
TCGA-D6-8569-01	HNSC	Tumor	0.561	0.334858	0.437383
TCGA-D6-A4Z9-01	HNSC	Tumor	0.521507	0.289165	0.36571
TCGA-D6-A4ZB-01	HNSC	Tumor	0.480417	0.314302	0.497639
TCGA-D6-A6EK-01	HNSC	Tumor	0.594732	0.247254	0.413524
TCGA-D6-A6EM-01	HNSC	Tumor	0.577078	0.316395	0.435908
TCGA-D6-A6EN-01	HNSC	Tumor	0.53969	0.284655	0.44683
TCGA-D6-A6EO-01	HNSC	Tumor	0.360594	0.174012	0.244367
TCGA-D6-A6EP-01	HNSC	Tumor	0.8603	0.178497	0.181394
TCGA-D6-A6EQ-01	HNSC	Tumor	0.471208	0.297166	0.416741
TCGA-D6-A6ES-01	HNSC	Tumor	0.634095	0.259066	0.464599
TCGA-D6-A74Q-01	HNSC	Tumor	0.374278	0.21691	0.343904
TCGA-DQ-5624-01	HNSC	Tumor	0.613702	0.370701	0.479865
TCGA-DQ-5625-01	HNSC	Tumor	0.642462	0.407719	0.560052
TCGA-DQ-5629-01	HNSC	Tumor	0.379298	0.185735	0.245253
TCGA-DQ-5630-01	HNSC	Tumor	0.807607	0.505148	0.642856
TCGA-DQ-5631-01	HNSC	Tumor	0.512535	0.337116	0.365739
TCGA-DQ-7588-01	HNSC	Tumor	0.30846	0.245064	0.274655
TCGA-DQ-7589-01	HNSC	Tumor	0.708791	0.242319	0.271754
TCGA-DQ-7590-01	HNSC	Tumor	0.64338	0.305362	0.491948
TCGA-DQ-7591-01	HNSC	Tumor	0.497343	0.194867	0.220711
TCGA-DQ-7592-01	HNSC	Tumor	0.529314	0.290293	0.389334
TCGA-DQ-7593-01	HNSC	Tumor	0.774222	0.29352	0.578209
TCGA-DQ-7594-01	HNSC	Tumor	0.596491	0.213459	0.363456
TCGA-DQ-7595-01	HNSC	Tumor	0.282997	0.142651	0.179641
TCGA-DQ-7596-01	HNSC	Tumor	0.608909	0.304566	0.424259
TCGA-F7-7848-01	HNSC	Tumor	0.456589	0.236114	0.358689
TCGA-F7-8298-01	HNSC	Tumor	0.514062	0.327853	0.450153
TCGA-F7-8489-01	HNSC	Tumor	0.695727	0.348651	0.557311
TCGA-F7-A50G-01	HNSC	Tumor	0.568897	0.307227	0.530708
TCGA-F7-A50I-01	HNSC	Tumor	0.541493	0.30507	0.469103
TCGA-F7-A50J-01	HNSC	Tumor	0.728336	0.328515	0.496018
TCGA-F7-A61S-01	HNSC	Tumor	0.480408	0.263327	0.398486
TCGA-F7-A61V-01	HNSC	Tumor	0.476606	0.276775	0.420167
TCGA-F7-A61W-01	HNSC	Tumor	0.262156	0.150405	0.173649
TCGA-F7-A620-01	HNSC	Tumor	0.539001	0.359279	0.500912
TCGA-F7-A622-01	HNSC	Tumor	0.384608	0.219284	0.301623
TCGA-F7-A623-01	HNSC	Tumor	0.825974	0.316016	0.50474
TCGA-F7-A624-01	HNSC	Tumor	0.946868	0.351847	0.674327
TCGA-H7-7774-01	HNSC	Tumor	0.508293	0.237442	0.401787
TCGA-H7-8501-01	HNSC	Tumor	0.544294	0.309907	0.526627
TCGA-H7-8502-01	HNSC	Tumor	0.303614	0.163049	0.205951
TCGA-H7-A6C4-01	HNSC	Tumor	0.649928	0.376313	0.516711
TCGA-H7-A6C5-01	HNSC	Tumor	0.440224	0.208056	0.318386
TCGA-H7-A76A-01	HNSC	Tumor	0.779713	0.410134	0.5803
TCGA-HD-7229-01	HNSC	Tumor	0.446926	0.264314	0.381492
TCGA-HD-7753-01	HNSC	Tumor	0.496275	0.31331	0.459404
TCGA-HD-7754-01	HNSC	Tumor	0.519208	0.185774	0.159055
TCGA-HD-7831-01	HNSC	Tumor	0.684012	0.496708	0.463063
TCGA-HD-7832-01	HNSC	Tumor	0.328135	0.165524	0.217362
TCGA-HD-7917-01	HNSC	Tumor	0.370552	0.14997	0.295947
TCGA-HD-8224-01	HNSC	Tumor	0.958748	0.331845	0.377479
TCGA-HD-8314-01	HNSC	Tumor	0.938203	0.250633	0.251802
TCGA-HD-8634-01	HNSC	Tumor	0.554008	0.270911	0.430127
TCGA-HD-8635-01	HNSC	Tumor	0.542654	0.310143	0.435218
TCGA-HD-A4C1-01	HNSC	Tumor	0.482118	0.324345	0.412339
TCGA-HD-A633-01	HNSC	Tumor	0.490284	0.26904	0.377624
TCGA-HD-A634-01	HNSC	Tumor	0.897008	0.321155	0.262764
TCGA-HD-A6HZ-01	HNSC	Tumor	0.645305	0.402789	0.534756
TCGA-HD-A6I0-01	HNSC	Tumor	0.455486	0.282208	0.421717
TCGA-HL-7533-01	HNSC	Tumor	0.402924	0.216736	0.304037
TCGA-IQ-7630-01	HNSC	Tumor	0.47386	0.28276	0.330195
TCGA-IQ-7631-01	HNSC	Tumor	0.298741	0.175777	0.17402
TCGA-IQ-7632-01	HNSC	Tumor	0.693888	0.290546	0.485558
TCGA-IQ-A61E-01	HNSC	Tumor	0.535695	0.343682	0.431383
TCGA-IQ-A61G-01	HNSC	Tumor	0.374453	0.195063	0.264918
TCGA-IQ-A61H-01	HNSC	Tumor	0.925906	0.419112	0.470283
TCGA-IQ-A61I-01	HNSC	Tumor	0.917925	0.156366	0.265225
TCGA-IQ-A61J-01	HNSC	Tumor	0.710325	0.417466	0.543108
TCGA-IQ-A61K-01	HNSC	Tumor	0.56305	0.288078	0.362918
TCGA-IQ-A61L-01	HNSC	Tumor	0.52975	0.328009	0.363912
TCGA-IQ-A61O-01	HNSC	Tumor	0.935038	0.373244	0.627991
TCGA-IQ-A6SG-01	HNSC	Tumor	0.650298	0.323812	0.503331
TCGA-IQ-A6SH-01	HNSC	Tumor	0.503837	0.314565	0.476357
TCGA-KU-A66S-01	HNSC	Tumor	0.543621	0.199083	0.165845
TCGA-KU-A66T-01	HNSC	Tumor	0.340998	0.106748	0.141217
TCGA-KU-A6H7-01	HNSC	Tumor	0.385877	0.157615	0.31248
TCGA-KU-A6H8-01	HNSC	Tumor	0.730459	0.475336	0.615452
TCGA-MT-A51W-01	HNSC	Tumor	0.519347	0.303111	0.415484
TCGA-MT-A51X-01	HNSC	Tumor	0.556264	0.336843	0.449848
TCGA-MT-A67A-01	HNSC	Tumor	0.538592	0.311392	0.35809
TCGA-MT-A67D-01	HNSC	Tumor	0.572092	0.359754	0.434729
TCGA-MT-A67F-01	HNSC	Tumor	0.817675	0.389379	0.605865
TCGA-MT-A67G-01	HNSC	Tumor	0.660866	0.246414	0.393103
TCGA-MT-A7BN-01	HNSC	Tumor	0.876181	0.70279	0.696118
TCGA-MZ-A5BI-01	HNSC	Tumor	0.529757	0.262569	0.467286
TCGA-MZ-A6I9-01	HNSC	Tumor	0.683868	0.230753	0.358883
TCGA-MZ-A7D7-01	HNSC	Tumor	0.485736	0.155318	0.248406
TCGA-P3-A5Q5-01	HNSC	Tumor	0.91664	0.23105	0.480992
TCGA-P3-A5Q6-01	HNSC	Tumor	0.525039	0.34929	0.429764
TCGA-P3-A5QA-01	HNSC	Tumor	0.496342	0.387095	0.403792
TCGA-P3-A5QE-01	HNSC	Tumor	0.292394	0.196298	0.304416
TCGA-P3-A5QF-01	HNSC	Tumor	0.216911	0.128927	0.136494
TCGA-P3-A6SW-01	HNSC	Tumor	0.856301	0.269314	0.531234
TCGA-P3-A6SX-01	HNSC	Tumor	0.466962	0.353932	0.346539
TCGA-P3-A6T0-01	HNSC	Tumor	0.647278	0.376702	0.515985
TCGA-P3-A6T2-01	HNSC	Tumor	0.207819	0.137912	0.154459
TCGA-P3-A6T3-01	HNSC	Tumor	0.436491	0.257034	0.278901
TCGA-P3-A6T4-01	HNSC	Tumor	0.495515	0.293153	0.391043
TCGA-P3-A6T5-01	HNSC	Tumor	0.433533	0.330771	0.388123
TCGA-P3-A6T6-01	HNSC	Tumor	0.340337	0.149802	0.217926
TCGA-P3-A6T7-01	HNSC	Tumor	0.456797	0.278432	0.41348
TCGA-P3-A6T8-01	HNSC	Tumor	0.624695	0.402965	0.48583
TCGA-QK-A64Z-01	HNSC	Tumor	0.656929	0.431457	0.46999
TCGA-QK-A652-01	HNSC	Tumor	0.675214	0.430883	0.607238
TCGA-QK-A6IF-01	HNSC	Tumor	0.710374	0.235688	0.358172
TCGA-QK-A6IG-01	HNSC	Tumor	0.470667	0.231086	0.343979
TCGA-QK-A6IH-01	HNSC	Tumor	0.574803	0.308551	0.383797
TCGA-QK-A6II-01	HNSC	Tumor	0.444964	0.299806	0.351734
TCGA-QK-A6IJ-01	HNSC	Tumor	0.720133	0.412812	0.553954
TCGA-QK-A6V9-01	HNSC	Tumor	0.794215	0.270842	0.449466
TCGA-QK-A6VB-01	HNSC	Tumor	0.342972	0.17737	0.137557
TCGA-QK-A6VC-01	HNSC	Tumor	0.906847	0.372552	0.573158
TCGA-RS-A6TO-01	HNSC	Tumor	0.512868	0.316418	0.430239
TCGA-RS-A6TP-01	HNSC	Tumor	0.634554	0.0769772	0.105719
TCGA-T2-A6WX-01	HNSC	Tumor	0.501487	0.25642	0.424883
TCGA-T2-A6WZ-01	HNSC	Tumor	0.42955	0.193085	0.267953
TCGA-T2-A6X0-01	HNSC	Tumor	0.845056	0.219479	0.369483
TCGA-T2-A6X2-01	HNSC	Tumor	0.456317	0.259608	0.399207
TCGA-TN-A7HI-01	HNSC	Tumor	0.309913	0.139425	0.190817
TCGA-TN-A7HJ-01	HNSC	Tumor	0.638774	0.255971	0.413215
TCGA-TN-A7HL-01	HNSC	Tumor	0.605342	0.267464	0.41304
TCGA-UF-A718-01	HNSC	Tumor	0.771551	0.382519	0.571999
TCGA-UF-A719-01	HNSC	Tumor	0.834375	0.275697	0.403122
TCGA-UF-A71A-01	HNSC	Tumor	0.339864	0.227833	0.205732
TCGA-UF-A71B-01	HNSC	Tumor	0.615518	0.329776	0.420793
TCGA-UF-A71D-01	HNSC	Tumor	0.477352	0.174633	0.261225
TCGA-UF-A71E-01	HNSC	Tumor	0.741779	0.20993	0.24729
TCGA-UF-A7J9-01	HNSC	Tumor	0.666439	0.377095	0.545995
TCGA-UF-A7JA-01	HNSC	Tumor	0.681278	0.367421	0.564334
TCGA-UF-A7JC-01	HNSC	Tumor	0.297921	0.132492	0.173705
TCGA-UF-A7JD-01	HNSC	Tumor	0.815824	0.314454	0.316966
TCGA-UF-A7JF-01	HNSC	Tumor	0.460338	0.238777	0.325473
TCGA-UF-A7JH-01	HNSC	Tumor	0.370437	0.241245	0.309282
TCGA-UF-A7JJ-01	HNSC	Tumor	0.77275	0.408714	0.634023
TCGA-UF-A7JK-01	HNSC	Tumor	0.363325	0.211419	0.263808
TCGA-UF-A7JO-01	HNSC	Tumor	0.837278	0.313809	0.547022
TCGA-UF-A7JS-01	HNSC	Tumor	0.387614	0.23627	0.293228
TCGA-UF-A7JT-01	HNSC	Tumor	0.546051	0.267113	0.364438
TCGA-UF-A7JV-01	HNSC	Tumor	0.495726	0.329697	0.481165
TCGA-UP-A6WW-01	HNSC	Tumor	0.559081	0.161326	0.173443
TCGA-WA-A7GZ-01	HNSC	Tumor	0.702337	0.357462	0.393059
TCGA-WA-A7H4-01	HNSC	Tumor	0.805083	0.435648	0.506879
TCGA-05-5420-11	LUAD	Normal	0.936209	0.753432	0.770175
TCGA-38-4631-11	LUAD	Normal	0.877864	0.812324	0.843252
TCGA-38-4632-11	LUAD	Normal	0.95514	0.760316	0.783161
TCGA-44-2656-11	LUAD	Normal	0.936661	0.870713	0.881127
TCGA-44-2665-11	LUAD	Normal	0.929206	0.784516	0.747076
TCGA-44-2668-11	LUAD	Normal	0.947931	0.721186	0.733664
TCGA-44-5643-11	LUAD	Normal	0.944534	0.763559	0.741586
TCGA-44-5645-11	LUAD	Normal	0.944948	0.859728	0.681176
TCGA-44-6144-11	LUAD	Normal	0.959194	0.84939	0.802929
TCGA-44-6145-11	LUAD	Normal	0.963876	0.79046	0.769345
TCGA-44-6146-11	LUAD	Normal	0.940919	0.808389	0.73312
TCGA-44-6147-11	LUAD	Normal	0.928166	0.819458	0.800144
TCGA-44-6148-11	LUAD	Normal	0.922327	0.771765	0.778854
TCGA-44-6778-11	LUAD	Normal	0.958146	0.771474	0.832338
TCGA-49-4488-11	LUAD	Normal	0.934303	0.760366	0.847297
TCGA-49-6745-11	LUAD	Normal	0.943151	0.773082	0.754949
TCGA-50-5930-11	LUAD	Normal	0.940397	0.816684	0.869493
TCGA-50-5931-11	LUAD	Normal	0.885563	0.879845	0.852458
TCGA-50-5932-11	LUAD	Normal	0.937121	0.794219	0.835264
TCGA-50-5933-11	LUAD	Normal	0.953725	0.826305	0.826159
TCGA-50-5935-11	LUAD	Normal	0.938395	0.760693	0.760113
TCGA-50-5936-11	LUAD	Normal	0.94332	0.762088	0.766338
TCGA-50-5939-11	LUAD	Normal	0.932325	0.786456	0.794212
TCGA-50-6591-11	LUAD	Normal	0.948465	0.822584	0.790762
TCGA-50-6592-11	LUAD	Normal	0.939375	0.804838	0.800697
TCGA-50-6593-11	LUAD	Normal	0.926387	0.831389	0.895873
TCGA-50-6594-11	LUAD	Normal	0.930977	0.77199	0.799953
TCGA-73-4658-11	LUAD	Normal	0.952693	0.757133	0.792449
TCGA-73-4676-11	LUAD	Normal	0.944212	0.78878	0.868234
TCGA-05-4384-01	LUAD	Tumor	0.928894	0.620778	0.479047
TCGA-05-4390-01	LUAD	Tumor	0.944328	0.551485	0.678995
TCGA-05-4396-01	LUAD	Tumor	0.927362	0.827001	0.443464
TCGA-05-4405-01	LUAD	Tumor	0.864512	0.635981	0.660367
TCGA-05-4410-01	LUAD	Tumor	0.931518	0.520526	0.742416
TCGA-05-4415-01	LUAD	Tumor	0.95123	0.730135	0.909857
TCGA-05-4417-01	LUAD	Tumor	0.932105	0.691721	0.726535
TCGA-05-4424-01	LUAD	Tumor	0.959445	0.717427	0.747466
TCGA-05-4425-01	LUAD	Tumor	0.932617	0.779758	0.447865
TCGA-05-4427-01	LUAD	Tumor	0.960787	0.806526	0.931401
TCGA-05-4433-01	LUAD	Tumor	0.524069	0.362407	0.402452
TCGA-05-5420-01	LUAD	Tumor	0.933331	0.530421	0.661682
TCGA-05-5423-01	LUAD	Tumor	0.536374	0.496216	0.512308
TCGA-05-5425-01	LUAD	Tumor	0.736922	0.377427	0.494514
TCGA-05-5428-01	LUAD	Tumor	0.961398	0.78844	0.784777
TCGA-05-5429-01	LUAD	Tumor	0.659819	0.280269	0.3907
TCGA-05-5715-01	LUAD	Tumor	0.655971	0.360738	0.456202
TCGA-35-5375-01	LUAD	Tumor	0.935827	0.548779	0.378558
TCGA-38-4631-01	LUAD	Tumor	0.929778	0.778451	0.753352
TCGA-38-4632-01	LUAD	Tumor	0.949657	0.747344	0.871228
TCGA-38-6178-01	LUAD	Tumor	0.808357	0.394303	0.534661
TCGA-38-7271-01	LUAD	Tumor	0.93833	0.549748	0.786633
TCGA-38-A44F-01	LUAD	Tumor	0.902592	0.518837	0.64462
TCGA-44-2656-01	LUAD	Tumor	0.945972	0.687584	0.786838
TCGA-44-2665-01	LUAD	Tumor	0.641298	0.365079	0.448414
TCGA-44-2666-01	LUAD	Tumor	0.859881	0.658414	0.395634
TCGA-44-2668-01	LUAD	Tumor	0.937717	0.549548	0.722188
TCGA-44-3917-01	LUAD	Tumor	0.91482	0.781516	0.823649
TCGA-44-3918-01	LUAD	Tumor	0.910408	0.63249	0.80142
TCGA-44-4112-01	LUAD	Tumor	0.935001	0.580481	0.548277
TCGA-44-5643-01	LUAD	Tumor	0.604657	0.362112	0.426915
TCGA-44-5644-01	LUAD	Tumor	0.953017	0.611907	0.613239
TCGA-44-5645-01	LUAD	Tumor	0.931516	0.641554	0.619819
TCGA-44-6144-01	LUAD	Tumor	0.924844	0.740764	0.74887
TCGA-44-6145-01	LUAD	Tumor	0.885452	0.43289	0.61349
TCGA-44-6146-01	LUAD	Tumor	0.527626	0.320567	0.355119
TCGA-44-6147-01	LUAD	Tumor	0.790535	0.44967	0.487505
TCGA-44-6148-01	LUAD	Tumor	0.924142	0.6801	0.444486
TCGA-44-6774-01	LUAD	Tumor	0.898841	0.638145	0.77395
TCGA-44-6775-01	LUAD	Tumor	0.893611	0.516247	0.59798
TCGA-44-6776-01	LUAD	Tumor	0.950692	0.777839	0.499602
TCGA-44-6777-01	LUAD	Tumor	0.78283	0.513543	0.657652
TCGA-44-6778-01	LUAD	Tumor	0.942177	0.551677	0.676543
TCGA-44-6779-01	LUAD	Tumor	0.9094	0.517343	0.488587
TCGA-44-7659-01	LUAD	Tumor	0.919359	0.77561	0.621885
TCGA-44-7660-01	LUAD	Tumor	0.929421	0.422526	0.426214
TCGA-44-7661-01	LUAD	Tumor	0.80754	0.477893	0.646725
TCGA-44-7662-01	LUAD	Tumor	0.945055	0.667097	0.819858
TCGA-44-7667-01	LUAD	Tumor	0.941825	0.742721	0.89695
TCGA-44-7669-01	LUAD	Tumor	0.945332	0.519064	0.863784
TCGA-44-7670-01	LUAD	Tumor	0.581064	0.388624	0.378977
TCGA-44-7671-01	LUAD	Tumor	0.954572	0.842314	0.599085
TCGA-44-7672-01	LUAD	Tumor	0.932459	0.652825	0.813592
TCGA-44-8117-01	LUAD	Tumor	0.946046	0.83379	0.837258
TCGA-44-8119-01	LUAD	Tumor	0.81714	0.213036	0.346867
TCGA-44-8120-01	LUAD	Tumor	0.9446	0.640237	0.546354
TCGA-44-A479-01	LUAD	Tumor	0.886405	0.573951	0.768291
TCGA-44-A47A-01	LUAD	Tumor	0.946919	0.745737	0.774854
TCGA-44-A47B-01	LUAD	Tumor	0.941139	0.833677	0.756146
TCGA-44-A47F-01	LUAD	Tumor	0.94761	0.675767	0.504428
TCGA-44-A47G-01	LUAD	Tumor	0.868638	0.405635	0.646375
TCGA-44-A4SS-01	LUAD	Tumor	0.952577	0.521687	0.7282
TCGA-44-A4SU-01	LUAD	Tumor	0.920738	0.512247	0.606505
TCGA-49-4487-01	LUAD	Tumor	0.786032	0.493343	0.651619
TCGA-49-4488-01	LUAD	Tumor	0.943349	0.754619	0.695799
TCGA-49-4490-01	LUAD	Tumor	0.731409	0.41256	0.601729
TCGA-49-4512-01	LUAD	Tumor	0.948854	0.735449	0.580387
TCGA-49-4514-01	LUAD	Tumor	0.859776	0.476469	0.561281
TCGA-49-6742-01	LUAD	Tumor	0.863031	0.558614	0.4385
TCGA-49-6743-01	LUAD	Tumor	0.940831	0.674588	0.735292
TCGA-49-6744-01	LUAD	Tumor	0.82576	0.507545	0.693155
TCGA-49-6745-01	LUAD	Tumor	0.898111	0.555106	0.63476
TCGA-49-6761-01	LUAD	Tumor	0.93935	0.759132	0.846087
TCGA-49-6767-01	LUAD	Tumor	0.795065	0.395108	0.556721
TCGA-50-5044-01	LUAD	Tumor	0.955695	0.518105	0.652866
TCGA-50-5045-01	LUAD	Tumor	0.930416	0.516629	0.623427
TCGA-50-5049-01	LUAD	Tumor	0.939692	0.578634	0.745967
TCGA-50-5051-01	LUAD	Tumor	0.940184	0.647427	0.80178
TCGA-50-5055-01	LUAD	Tumor	0.937833	0.518625	0.690338
TCGA-50-5066-01	LUAD	Tumor	0.946562	0.706857	0.722286
TCGA-50-5068-01	LUAD	Tumor	0.949099	0.621901	0.737351
TCGA-50-5072-01	LUAD	Tumor	0.954454	0.601295	0.552516
TCGA-50-5930-01	LUAD	Tumor	0.955367	0.602161	0.630624
TCGA-50-5931-01	LUAD	Tumor	0.825692	0.339991	0.232829
TCGA-50-5932-01	LUAD	Tumor	0.957852	0.667727	0.39956
TCGA-50-5933-01	LUAD	Tumor	0.908992	0.579134	0.841999
TCGA-50-5935-01	LUAD	Tumor	0.9051	0.752117	0.605238
TCGA-50-5936-01	LUAD	Tumor	0.850433	0.541634	0.364966
TCGA-50-5939-01	LUAD	Tumor	0.957481	0.584608	0.677538
TCGA-50-5941-01	LUAD	Tumor	0.923002	0.655194	0.721785
TCGA-50-5942-01	LUAD	Tumor	0.940425	0.831926	0.595097
TCGA-50-5944-01	LUAD	Tumor	0.837456	0.61354	0.385357
TCGA-50-5946-01	LUAD	Tumor	0.925568	0.816488	0.568582
TCGA-50-6590-01	LUAD	Tumor	0.939204	0.525627	0.729544
TCGA-50-6591-01	LUAD	Tumor	0.92054	0.192641	0.163537
TCGA-50-6592-01	LUAD	Tumor	0.908612	0.707114	0.848187
TCGA-50-6593-01	LUAD	Tumor	0.930153	0.528232	0.606287
TCGA-50-6594-01	LUAD	Tumor	0.854704	0.556066	0.771164
TCGA-50-6595-01	LUAD	Tumor	0.885446	0.596874	0.765337
TCGA-50-6597-01	LUAD	Tumor	0.575107	0.336596	0.448172
TCGA-50-6673-01	LUAD	Tumor	0.678382	0.456206	0.554649
TCGA-50-7109-01	LUAD	Tumor	0.871432	0.629536	0.604443
TCGA-50-8457-01	LUAD	Tumor	0.943277	0.688834	0.68724
TCGA-50-8459-01	LUAD	Tumor	0.759842	0.455948	0.641851
TCGA-50-8460-01	LUAD	Tumor	0.866839	0.546303	0.540614
TCGA-53-7624-01	LUAD	Tumor	0.956686	0.784784	0.704582
TCGA-53-7626-01	LUAD	Tumor	0.93856	0.693083	0.633762
TCGA-53-7813-01	LUAD	Tumor	0.912307	0.533323	0.731716
TCGA-53-A4EZ-01	LUAD	Tumor	0.941296	0.738475	0.840136
TCGA-55-5899-01	LUAD	Tumor	0.939364	0.43555	0.792642
TCGA-55-6543-01	LUAD	Tumor	0.922374	0.632189	0.40031
TCGA-55-6642-01	LUAD	Tumor	0.823302	0.425816	0.443089
TCGA-55-6712-01	LUAD	Tumor	0.937176	0.509219	0.591572
TCGA-55-6968-01	LUAD	Tumor	0.954776	0.611053	0.843134
TCGA-55-6969-01	LUAD	Tumor	0.929674	0.727038	0.843683
TCGA-55-6970-01	LUAD	Tumor	0.931736	0.531069	0.465804
TCGA-55-6971-01	LUAD	Tumor	0.943552	0.611849	0.718975
TCGA-55-6972-01	LUAD	Tumor	0.951104	0.582577	0.165421
TCGA-55-6975-01	LUAD	Tumor	0.754052	0.584633	0.565865
TCGA-55-6978-01	LUAD	Tumor	0.898104	0.589253	0.684549
TCGA-55-6979-01	LUAD	Tumor	0.934152	0.57007	0.792524
TCGA-55-6980-01	LUAD	Tumor	0.789776	0.495334	0.668088
TCGA-55-6981-01	LUAD	Tumor	0.853875	0.572353	0.695762
TCGA-55-6982-01	LUAD	Tumor	0.919252	0.649756	0.655421
TCGA-55-6983-01	LUAD	Tumor	0.92518	0.620157	0.552746
TCGA-55-6984-01	LUAD	Tumor	0.855446	0.438278	0.63158
TCGA-55-6985-01	LUAD	Tumor	0.930526	0.661665	0.645338
TCGA-55-6986-01	LUAD	Tumor	0.955043	0.726427	0.598497
TCGA-55-6987-01	LUAD	Tumor	0.922936	0.548637	0.750585
TCGA-55-7227-01	LUAD	Tumor	0.960464	0.650963	0.461595
TCGA-55-7281-01	LUAD	Tumor	0.940931	0.582705	0.619019
TCGA-55-7283-01	LUAD	Tumor	0.61079	0.403011	0.407202
TCGA-55-7284-01	LUAD	Tumor	0.641424	0.453809	0.483207
TCGA-55-7570-01	LUAD	Tumor	0.924777	0.558207	0.598193
TCGA-55-7573-01	LUAD	Tumor	0.943806	0.686761	0.584694
TCGA-55-7574-01	LUAD	Tumor	0.937399	0.466102	0.713737
TCGA-55-7576-01	LUAD	Tumor	0.945692	0.759332	0.613528
TCGA-55-7724-01	LUAD	Tumor	0.760567	0.448378	0.619501
TCGA-55-7725-01	LUAD	Tumor	0.696961	0.483434	0.333662
TCGA-55-7726-01	LUAD	Tumor	0.634789	0.412572	0.533638
TCGA-55-7727-01	LUAD	Tumor	0.857945	0.667497	0.628461
TCGA-55-7728-01	LUAD	Tumor	0.616661	0.368581	0.511156
TCGA-55-7815-01	LUAD	Tumor	0.928586	0.54518	0.828617
TCGA-55-7816-01	LUAD	Tumor	0.93805	0.663416	0.606969
TCGA-55-7903-01	LUAD	Tumor	0.850062	0.646416	0.52784
TCGA-55-7907-01	LUAD	Tumor	0.935648	0.673686	0.474377
TCGA-55-7910-01	LUAD	Tumor	0.934121	0.780539	0.88749
TCGA-55-7911-01	LUAD	Tumor	0.910166	0.600228	0.662788
TCGA-55-7913-01	LUAD	Tumor	0.921046	0.59341	0.571438
TCGA-55-7914-01	LUAD	Tumor	0.928549	0.722223	0.657389
TCGA-55-7994-01	LUAD	Tumor	0.885961	0.720096	0.602555
TCGA-55-7995-01	LUAD	Tumor	0.940849	0.547743	0.627024
TCGA-55-8085-01	LUAD	Tumor	0.539074	0.346646	0.411318
TCGA-55-8087-01	LUAD	Tumor	0.954681	0.895318	0.760167
TCGA-55-8089-01	LUAD	Tumor	0.705736	0.367457	0.566915
TCGA-55-8090-01	LUAD	Tumor	0.612783	0.476266	0.37929
TCGA-55-8091-01	LUAD	Tumor	0.916682	0.596738	0.450875
TCGA-55-8092-01	LUAD	Tumor	0.930108	0.277368	0.434936
TCGA-55-8094-01	LUAD	Tumor	0.932988	0.353648	0.23565
TCGA-55-8096-01	LUAD	Tumor	0.794588	0.496395	0.62473
TCGA-55-8097-01	LUAD	Tumor	0.950301	0.711796	0.433876
TCGA-55-8203-01	LUAD	Tumor	0.954778	0.573433	0.519439
TCGA-55-8204-01	LUAD	Tumor	0.604146	0.409478	0.486212
TCGA-55-8205-01	LUAD	Tumor	0.944606	0.499162	0.703166
TCGA-55-8206-01	LUAD	Tumor	0.932476	0.77367	0.582186
TCGA-55-8207-01	LUAD	Tumor	0.580858	0.400852	0.42326
TCGA-55-8208-01	LUAD	Tumor	0.884219	0.564004	0.693253
TCGA-55-8299-01	LUAD	Tumor	0.943007	0.622341	0.80474
TCGA-55-8301-01	LUAD	Tumor	0.912928	0.590929	0.687625
TCGA-55-8302-01	LUAD	Tumor	0.715469	0.569191	0.592665
TCGA-55-8505-01	LUAD	Tumor	0.943282	0.70364	0.654364
TCGA-55-8506-01	LUAD	Tumor	0.961389	0.637358	0.901144
TCGA-55-8507-01	LUAD	Tumor	0.887809	0.74325	0.600072
TCGA-55-8508-01	LUAD	Tumor	0.849386	0.508892	0.537007
TCGA-55-8510-01	LUAD	Tumor	0.947188	0.577877	0.668856
TCGA-55-8511-01	LUAD	Tumor	0.914861	0.61777	0.783518
TCGA-55-8512-01	LUAD	Tumor	0.9164	0.728538	0.505037
TCGA-55-8513-01	LUAD	Tumor	0.925559	0.691485	0.780259
TCGA-55-8514-01	LUAD	Tumor	0.955714	0.525596	0.740129
TCGA-55-8614-01	LUAD	Tumor	0.71612	0.39369	0.510609
TCGA-55-8615-01	LUAD	Tumor	0.905117	0.740147	0.466656
TCGA-55-8616-01	LUAD	Tumor	0.932658	0.626811	0.646124
TCGA-55-8619-01	LUAD	Tumor	0.894596	0.575124	0.789765
TCGA-55-8620-01	LUAD	Tumor	0.934526	0.474038	0.754753
TCGA-55-8621-01	LUAD	Tumor	0.941056	0.696342	0.731896
TCGA-55-A48X-01	LUAD	Tumor	0.929748	0.541452	0.687852
TCGA-55-A48Y-01	LUAD	Tumor	0.684643	0.483055	0.587334
TCGA-55-A48Z-01	LUAD	Tumor	0.91792	0.635995	0.660098
TCGA-55-A490-01	LUAD	Tumor	0.850474	0.362088	0.354617
TCGA-55-A491-01	LUAD	Tumor	0.705347	0.307928	0.433726
TCGA-55-A492-01	LUAD	Tumor	0.949876	0.618514	0.35105
TCGA-55-A493-01	LUAD	Tumor	0.916838	0.519311	0.663883
TCGA-55-A494-01	LUAD	Tumor	0.92859	0.661577	0.217085
TCGA-55-A4DF-01	LUAD	Tumor	0.939904	0.664687	0.593481
TCGA-55-A4DG-01	LUAD	Tumor	0.920077	0.62205	0.629463
TCGA-62-8394-01	LUAD	Tumor	0.736827	0.441775	0.514136
TCGA-62-8395-01	LUAD	Tumor	0.907409	0.77875	0.419679
TCGA-62-8397-01	LUAD	Tumor	0.920864	0.609042	0.309096
TCGA-62-8398-01	LUAD	Tumor	0.626933	0.333468	0.372522
TCGA-62-8399-01	LUAD	Tumor	0.888809	0.819682	0.683432
TCGA-62-8402-01	LUAD	Tumor	0.950187	0.782723	0.918495
TCGA-62-A46O-01	LUAD	Tumor	0.913924	0.484676	0.179151
TCGA-62-A46P-01	LUAD	Tumor	0.949389	0.82029	0.752985
TCGA-62-A46R-01	LUAD	Tumor	0.95429	0.788275	0.814696
TCGA-62-A46S-01	LUAD	Tumor	0.894418	0.57485	0.389396
TCGA-62-A46U-01	LUAD	Tumor	0.843494	0.522175	0.671086
TCGA-62-A46V-01	LUAD	Tumor	0.782304	0.535308	0.491367
TCGA-62-A46Y-01	LUAD	Tumor	0.929775	0.590484	0.546835
TCGA-62-A470-01	LUAD	Tumor	0.960791	0.733464	0.714905
TCGA-62-A471-01	LUAD	Tumor	0.923383	0.607462	0.51382
TCGA-62-A472-01	LUAD	Tumor	0.739022	0.360293	0.433943
TCGA-64-1679-01	LUAD	Tumor	0.918282	0.562326	0.668188
TCGA-64-1681-01	LUAD	Tumor	0.755559	0.599882	0.594414
TCGA-64-5774-01	LUAD	Tumor	0.951336	0.549457	0.708962
TCGA-64-5775-01	LUAD	Tumor	0.679981	0.360474	0.415577
TCGA-64-5778-01	LUAD	Tumor	0.936942	0.594115	0.721855
TCGA-64-5779-01	LUAD	Tumor	0.718962	0.641609	0.672497
TCGA-64-5781-01	LUAD	Tumor	0.945348	0.489893	0.611036
TCGA-64-5815-01	LUAD	Tumor	0.874896	0.603133	0.653394
TCGA-67-4679-01	LUAD	Tumor	0.856654	0.844074	0.519946
TCGA-67-6215-01	LUAD	Tumor	0.948516	0.734757	0.407548
TCGA-67-6216-01	LUAD	Tumor	0.931249	0.402268	0.499941
TCGA-67-6217-01	LUAD	Tumor	0.884468	0.645099	0.616569
TCGA-69-7760-01	LUAD	Tumor	0.562398	0.610955	0.407518
TCGA-69-7761-01	LUAD	Tumor	0.79972	0.316044	0.530474
TCGA-69-7763-01	LUAD	Tumor	0.932571	0.572401	0.442013
TCGA-69-7764-01	LUAD	Tumor	0.590372	0.487984	0.258167
TCGA-69-7765-01	LUAD	Tumor	0.933324	0.742129	0.820373
TCGA-69-7973-01	LUAD	Tumor	0.933542	0.776572	0.816172
TCGA-69-7974-01	LUAD	Tumor	0.927522	0.71417	0.882562
TCGA-69-7978-01	LUAD	Tumor	0.801579	0.501355	0.756542
TCGA-69-7979-01	LUAD	Tumor	0.824256	0.579903	0.753811
TCGA-69-7980-01	LUAD	Tumor	0.917772	0.55115	0.491885
TCGA-69-8253-01	LUAD	Tumor	0.956154	0.787415	0.576009
TCGA-69-8254-01	LUAD	Tumor	0.89939	0.634724	0.525097
TCGA-69-8255-01	LUAD	Tumor	0.926917	0.423284	0.727793
TCGA-69-8453-01	LUAD	Tumor	0.724681	0.496729	0.577173
TCGA-69-A59K-01	LUAD	Tumor	0.843615	0.674482	0.813095
TCGA-71-6725-01	LUAD	Tumor	0.868829	0.543611	0.522727
TCGA-71-8520-01	LUAD	Tumor	0.942122	0.877511	0.79672
TCGA-73-4658-01	LUAD	Tumor	0.84029	0.547506	0.635995
TCGA-73-4676-01	LUAD	Tumor	0.934974	0.78452	0.704197
TCGA-73-7498-01	LUAD	Tumor	0.938632	0.732466	0.47194
TCGA-73-7499-01	LUAD	Tumor	0.880471	0.476227	0.642085
TCGA-75-5122-01	LUAD	Tumor	0.928558	0.597932	0.871293
TCGA-75-5125-01	LUAD	Tumor	0.781896	0.5825	0.596727
TCGA-75-5126-01	LUAD	Tumor	0.819021	0.519818	0.712347
TCGA-75-5146-01	LUAD	Tumor	0.942301	0.74069	0.602728
TCGA-75-5147-01	LUAD	Tumor	0.618058	0.392022	0.535485
TCGA-75-6203-01	LUAD	Tumor	0.896483	0.824944	0.744937
TCGA-75-6205-01	LUAD	Tumor	0.929802	0.552053	0.717847
TCGA-75-6207-01	LUAD	Tumor	0.9485	0.815689	0.796408
TCGA-75-6211-01	LUAD	Tumor	0.859607	0.489187	0.555146
TCGA-75-6212-01	LUAD	Tumor	0.87409	0.398794	0.564846
TCGA-75-6214-01	LUAD	Tumor	0.528541	0.237979	0.332317
TCGA-75-7025-01	LUAD	Tumor	0.925602	0.595771	0.577007
TCGA-75-7027-01	LUAD	Tumor	0.894448	0.22092	0.233982
TCGA-75-7030-01	LUAD	Tumor	0.821418	0.507207	0.629673
TCGA-75-7031-01	LUAD	Tumor	0.926174	0.623396	0.758565
TCGA-78-7143-01	LUAD	Tumor	0.903236	0.464239	0.367371
TCGA-78-7145-01	LUAD	Tumor	0.663252	0.332167	0.375984
TCGA-78-7146-01	LUAD	Tumor	0.95271	0.434356	0.379611
TCGA-78-7147-01	LUAD	Tumor	0.674585	0.384873	0.386139
TCGA-78-7148-01	LUAD	Tumor	0.916908	0.691913	0.372463
TCGA-78-7149-01	LUAD	Tumor	0.947363	0.810766	0.395206
TCGA-78-7150-01	LUAD	Tumor	0.932838	0.776548	0.557559
TCGA-78-7152-01	LUAD	Tumor	0.608161	0.352238	0.391942
TCGA-78-7153-01	LUAD	Tumor	0.960878	0.795667	0.719808
TCGA-78-7154-01	LUAD	Tumor	0.916135	0.653961	0.391116
TCGA-78-7155-01	LUAD	Tumor	0.935751	0.828036	0.906795
TCGA-78-7156-01	LUAD	Tumor	0.749709	0.633019	0.270307
TCGA-78-7158-01	LUAD	Tumor	0.475958	0.591175	0.28045
TCGA-78-7159-01	LUAD	Tumor	0.947235	0.65977	0.641177
TCGA-78-7160-01	LUAD	Tumor	0.950763	0.572251	0.607469
TCGA-78-7161-01	LUAD	Tumor	0.926016	0.733585	0.368753
TCGA-78-7162-01	LUAD	Tumor	0.934939	0.778646	0.679586
TCGA-78-7163-01	LUAD	Tumor	0.908835	0.428685	0.259625
TCGA-78-7166-01	LUAD	Tumor	0.941618	0.589076	0.426679
TCGA-78-7167-01	LUAD	Tumor	0.927384	0.626031	0.296281
TCGA-78-7220-01	LUAD	Tumor	0.944221	0.644029	0.343609
TCGA-78-7535-01	LUAD	Tumor	0.791461	0.441773	0.535979
TCGA-78-7536-01	LUAD	Tumor	0.940798	0.746295	0.840792
TCGA-78-7537-01	LUAD	Tumor	0.952806	0.850719	0.411214
TCGA-78-7539-01	LUAD	Tumor	0.908442	0.752501	0.522347
TCGA-78-7540-01	LUAD	Tumor	0.632758	0.522799	0.537291
TCGA-78-7542-01	LUAD	Tumor	0.782226	0.445377	0.581571
TCGA-78-7633-01	LUAD	Tumor	0.929587	0.825056	0.386443
TCGA-78-8640-01	LUAD	Tumor	0.938576	0.752488	0.835859
TCGA-78-8648-01	LUAD	Tumor	0.927439	0.607638	0.765289
TCGA-78-8655-01	LUAD	Tumor	0.953833	0.713252	0.628415
TCGA-78-8660-01	LUAD	Tumor	0.92673	0.712792	0.803732
TCGA-78-8662-01	LUAD	Tumor	0.891554	0.815731	0.347207
TCGA-80-5607-01	LUAD	Tumor	0.883727	0.521466	0.517984
TCGA-80-5608-01	LUAD	Tumor	0.941094	0.75926	0.554956
TCGA-80-5611-01	LUAD	Tumor	0.940509	0.72103	0.686359
TCGA-83-5908-01	LUAD	Tumor	0.831826	0.495096	0.696981
TCGA-86-6562-01	LUAD	Tumor	0.901134	0.848145	0.622336
TCGA-86-6851-01	LUAD	Tumor	0.928227	0.567791	0.687384
TCGA-86-7701-01	LUAD	Tumor	0.952038	0.64309	0.707803
TCGA-86-7711-01	LUAD	Tumor	0.916824	0.538484	0.806052
TCGA-86-7713-01	LUAD	Tumor	0.892776	0.697271	0.51036
TCGA-86-7714-01	LUAD	Tumor	0.930008	0.722808	0.410827
TCGA-86-7953-01	LUAD	Tumor	0.951361	0.736812	0.890506
TCGA-86-7954-01	LUAD	Tumor	0.76809	0.35988	0.669009
TCGA-86-7955-01	LUAD	Tumor	0.911262	0.870275	0.707062
TCGA-86-8054-01	LUAD	Tumor	0.964887	0.729837	0.849441
TCGA-86-8055-01	LUAD	Tumor	0.801647	0.456818	0.600154
TCGA-86-8056-01	LUAD	Tumor	0.577921	0.299736	0.423231
TCGA-86-8073-01	LUAD	Tumor	0.899906	0.652499	0.559694
TCGA-86-8074-01	LUAD	Tumor	0.80235	0.248496	0.404047
TCGA-86-8075-01	LUAD	Tumor	0.707256	0.378126	0.520354
TCGA-86-8076-01	LUAD	Tumor	0.812265	0.41924	0.590819
TCGA-86-8278-01	LUAD	Tumor	0.94324	0.65546	0.640394
TCGA-86-8279-01	LUAD	Tumor	0.938789	0.543253	0.680973
TCGA-86-8280-01	LUAD	Tumor	0.862002	0.502888	0.556259
TCGA-86-8281-01	LUAD	Tumor	0.910872	0.718929	0.574173
TCGA-86-8358-01	LUAD	Tumor	0.939222	0.733274	0.912925
TCGA-86-8359-01	LUAD	Tumor	0.90001	0.549521	0.627332
TCGA-86-8585-01	LUAD	Tumor	0.943472	0.603893	0.694527
TCGA-86-8668-01	LUAD	Tumor	0.951177	0.820164	0.717385
TCGA-86-8669-01	LUAD	Tumor	0.946376	0.792459	0.697105
TCGA-86-8671-01	LUAD	Tumor	0.923353	0.517786	0.737827
TCGA-86-8672-01	LUAD	Tumor	0.942721	0.65543	0.686625
TCGA-86-8673-01	LUAD	Tumor	0.947575	0.552299	0.677394
TCGA-86-8674-01	LUAD	Tumor	0.938628	0.716476	0.620338
TCGA-86-A456-01	LUAD	Tumor	0.908413	0.687228	0.598886
TCGA-86-A4D0-01	LUAD	Tumor	0.95251	0.632335	0.879273
TCGA-86-A4JF-01	LUAD	Tumor	0.937179	0.708464	0.848999
TCGA-86-A4P7-01	LUAD	Tumor	0.79153	0.855377	0.638379
TCGA-86-A4P8-01	LUAD	Tumor	0.945029	0.741449	0.8076
TCGA-91-6828-01	LUAD	Tumor	0.936705	0.739848	0.831368
TCGA-91-6829-01	LUAD	Tumor	0.93953	0.759853	0.848603
TCGA-91-6830-01	LUAD	Tumor	0.844091	0.654574	0.636078
TCGA-91-6831-01	LUAD	Tumor	0.941957	0.548227	0.806652
TCGA-91-6835-01	LUAD	Tumor	0.921758	0.571969	0.693864
TCGA-91-6836-01	LUAD	Tumor	0.939595	0.858701	0.925077
TCGA-91-6840-01	LUAD	Tumor	0.586925	0.477259	0.384561
TCGA-91-6847-01	LUAD	Tumor	0.929906	0.547971	0.551964
TCGA-91-6848-01	LUAD	Tumor	0.936027	0.591332	0.898968
TCGA-91-6849-01	LUAD	Tumor	0.955961	0.755292	0.701654
TCGA-91-7771-01	LUAD	Tumor	0.801196	0.627415	0.416316
TCGA-91-8496-01	LUAD	Tumor	0.935902	0.782034	0.529844
TCGA-91-8497-01	LUAD	Tumor	0.943265	0.633002	0.560749
TCGA-91-8499-01	LUAD	Tumor	0.922823	0.836877	0.757758
TCGA-91-A4BC-01	LUAD	Tumor	0.874434	0.505264	0.739673
TCGA-91-A4BD-01	LUAD	Tumor	0.779479	0.528894	0.444951
TCGA-93-7347-01	LUAD	Tumor	0.867036	0.47333	0.683487
TCGA-93-7348-01	LUAD	Tumor	0.9519	0.582822	0.625765
TCGA-93-8067-01	LUAD	Tumor	0.923411	0.557496	0.527234
TCGA-93-A4JN-01	LUAD	Tumor	0.874315	0.680058	0.546021
TCGA-93-A4JO-01	LUAD	Tumor	0.942718	0.613552	0.773348
TCGA-93-A4JP-01	LUAD	Tumor	0.922936	0.708614	0.725287
TCGA-93-A4JQ-01	LUAD	Tumor	0.873452	0.470963	0.657446
TCGA-95-7039-01	LUAD	Tumor	0.842477	0.328083	0.374646
TCGA-95-7043-01	LUAD	Tumor	0.94986	0.85285	0.858139
TCGA-95-7562-01	LUAD	Tumor	0.942803	0.723488	0.879233
TCGA-95-7567-01	LUAD	Tumor	0.89633	0.605946	0.503223
TCGA-95-7944-01	LUAD	Tumor	0.938372	0.541842	0.721122
TCGA-95-7947-01	LUAD	Tumor	0.923898	0.401945	0.29322
TCGA-95-7948-01	LUAD	Tumor	0.938197	0.51892	0.561199
TCGA-95-8039-01	LUAD	Tumor	0.775276	0.478211	0.490849
TCGA-95-8494-01	LUAD	Tumor	0.40151	0.242057	0.348993
[truncated: 475 more rows]
